# Supplementary material for: Transcriptome-based biomarker prediction for Parkinson’s disease using genome-scale metabolic modeling
Source: Sci Rep. 2024 Jan 5;14:585. doi: 10.1038/s41598-023-51034-y (PMC10770157; doi:10.1038/s41598-023-51034-y)
Supplement: Supplementary file 1 — Supplementary Information 1. [file 41598_2023_51034_MOESM1_ESM.xlsx]

## Sheet: TAMBOOR
Metabolites	KEGG Ids	Number of comparisons where level of the related metabolite predicted to be increased	Number of comparisons where level of the related metabolite predicted to be decreased
(10Z)-heptadecenoic acid [Extracellular]	NA	1	2
(11Z,14Z)-eicosadienoic acid [Extracellular]	C16525	3	1
(11Z,14Z,17Z)-eicosatrienoic acid [Extracellular]	C16522	2	1
(13Z)-eicosenoic acid [Extracellular]	NA	4	1
(13Z)-octadecenoic acid [Extracellular]	NA	2	4
(13Z,16Z)-docosadienoic acid [Extracellular]	C16533	3	4
(18R)-HEPE [Extracellular]	NA	4	3
(24R)-24,25-dihydroxycalciol [Extracellular]	C07712	5	4
(4Z,7Z,10Z,13Z,16Z)-DPA [Extracellular]	NA	3	11
(5-L-glutamyl)-L-amino acid [Extracellular]	C03740	7	0
(6Z,9Z)-octadecadienoic acid [Extracellular]	NA	1	0
(6Z,9Z)-octadecadienoylcarnitine [Extracellular]	NA	2	3
(6Z,9Z,12Z,15Z,18Z)-TPA [Extracellular]	NA	3	10
(6Z,9Z,12Z,15Z,18Z,21Z)-THA [Extracellular]	NA	2	6
(7Z)-octadecenoic acid [Extracellular]	NA	1	3
(7Z)-tetradecenoic acid [Extracellular]	NA	5	5
(9E)-octadecenoylcarnitine [Extracellular]	NA	3	6
(9E)-tetradecenoic acid [Extracellular]	NA	4	6
(9Z,12Z,15Z,18Z)-TTA [Extracellular]	NA	2	7
(9Z,12Z,15Z,18Z,21Z)-TPA [Extracellular]	NA	1	9
(R)-3-hydroxybutanoate [Extracellular]	C01089	5	1
(R)-mevalonate [Extracellular]	C00418	7	1
(S)-2-aminobutanoate [Extracellular]	C02356	6	3
(S)-3-sulfolactate [Extracellular]	C11499	2	6
(S)-Glycerate [Extracellular]	NA	8	2
(Z,Z,Z)-7,10,13-Hexadecatrienoic Acid [Extracellular]	NA	3	4
[apotransferin] [Extracellular]	C05780	1	11
[protein]-L-lysine [Extracellular]	C02188	9	3
1,2-dehydrosalsolinol [Extracellular]	NA	10	2
1,2-diacylglycerol-LD-PC pool [Extracellular]	NA	1	5
1,2-diacylglycerol-LD-TAG pool [Extracellular]	NA	2	8
1,3-diaminopropane [Extracellular]	C00986	0	1
10,13,16,19-docosatetraenoic acid [Extracellular]	NA	6	4
10,13,16-docosatriynoic acid [Extracellular]	NA	3	5
10-HETE [Extracellular]	C14748	2	12
11,12-EET [Extracellular]	C14770	4	7
11-dehydro-thromboxane B2 [Extracellular]	NA	2	4
11-deoxycorticosterone [Extracellular]	C03205	5	0
11-deoxycortisol [Extracellular]	C05488	3	1
12(13)-EpOME [Extracellular]	C14826	4	7
12(S)-HHT [Extracellular]	NA	4	2
12(S)-HPETE [Extracellular]	C05965	0	7
12,13-hydroxyoctadec-9(z)-enoate [Extracellular]	C14829	3	3
12,15,18,21-tetracosatetraenoic acid [Extracellular]	NA	1	9
12-hydroxy-arachidonate [Extracellular]	NA	3	7
12-hydroxydodecanoic acid [Extracellular]	C08317	3	4
13(S)-HPODE [Extracellular]	C04717	2	6
13,16,19-docosatrienoic acid [Extracellular]	C16534	3	6
13-cis-retinoate [Extracellular]	NA	1	8
13-cis-retinoyl-glucuronide [Extracellular]	NA	3	3
14,15-DiHETE [Extracellular]	NA	3	7
14,15-EET [Extracellular]	C14771	2	9
14-hydroxytetradecanoic acid [Extracellular]	NA	6	3
15(R)-HEPE [Extracellular]	NA	3	4
15(S)-HEPE [Extracellular]	NA	2	5
15(S)-HETrE [Extracellular]	NA	2	5
15(S)-HPETE [Extracellular]	C05966	4	5
15-deoxy-PGD2 [Extracellular]	NA	2	12
15-deoxy-prostaglandin J2 [Extracellular]	NA	2	6
15-Keto-Prostaglandin F2A [Extracellular]	NA	2	12
16alpha-hydroxydehydroepiandrosterone [Extracellular]	C05139	3	1
16alpha-hydroxyestrone [Extracellular]	C05300	4	0
16-glucuronide-estriol [Extracellular]	C05504	4	1
16-hydroxyhexadecanoic acid [Extracellular]	NA	5	0
17alpha-hydroxypregnenolone [Extracellular]	C05138	3	0
17alpha-hydroxypregnenolone sulfate [Extracellular]	NA	2	0
17alpha-hydroxyprogesterone [Extracellular]	C01176	4	0
18-hydroxy-arachidonate [Extracellular]	NA	3	7
19-Hydroxyandrost-4-Ene-3,17-Dione [Extracellular]	NA	2	3
19-hydroxytestosterone [Extracellular]	NA	3	1
1-acylglycerol-3P pool [Extracellular]	NA	4	4
1-alkyl-2-lysoglycerol-3-phosphocholine [Extracellular]	C04317	4	5
1-methylnicotinamide [Extracellular]	C02918	4	3
1-organyl-2-lyso-sn-glycero-3-phosphocholine [Extracellular]	NA	4	5
2,5-dihydroxybenzoate [Extracellular]	C00628	2	6
20alpha-hydroxy-4-pregnen-3-one [Extracellular]	C04042	6	0
20-COOH-LTB4 [Extracellular]	C05950	9	2
20-hydroxy-arachidonate [Extracellular]	NA	0	13
20-OH-LTB4 [Extracellular]	C04853	4	5
21-hydroxyallopregnanolone [Extracellular]	C13713	2	0
21-hydroxypregnenolone [Extracellular]	C05485	4	0
24-hydroxycholesterol [Extracellular]	C13550	2	0
25-hydroxycholesterol [Extracellular]	NA	3	0
26-hydroxycholesterol [Extracellular]	C06340	4	0
2-acetyl-1-alkyl-sn-glycero-3-phosphocholine [Extracellular]	C04598	7	3
2-arachidonoylglycerol [Extracellular]	C13856	5	7
2-Hydroxy-3-Methyl-Valerate [Extracellular]	NA	3	6
2-Hydroxyadipic Acid [Extracellular]	NA	11	2
2-hydroxybutyrate [Extracellular]	C05984	2	5
2-hydroxyestradiol-17beta [Extracellular]	C05301	9	0
2-hydroxyestrone [Extracellular]	C05298	5	0
2-Hydroxy-Isovalerate [Extracellular]	NA	4	5
2-hydroxyphenylacetate [Extracellular]	C05852	5	0
2-lysolecithin pool [Extracellular]	C04230	5	6
2-methoxyestradiol-17beta [Extracellular]	C05302	3	1
2-methoxyestrone [Extracellular]	C05299	1	0
2-Methyl-3-Hydroxy-Butyrate [Extracellular]	NA	3	4
2-Methyl-3-Hydroxy-Valerate [Extracellular]	NA	2	1
2-methylbutyrylglycine [Extracellular]	NA	1	8
2-methylcitrate [Extracellular]	C02225	1	3
2-oxo-3-methylvalerate [Extracellular]	C03465	7	1
2-oxoadipate [Extracellular]	C00322	3	3
2-oxobutyrate [Extracellular]	C00109	3	7
2-phospho-D-glycerate [Extracellular]	C00631	2	3
3,4-dihydroxymandelate [Extracellular]	C05580	4	3
3,4-dihydroxyphenylacetate [Extracellular]	C01161	6	1
3,4-Dihydroxyphenylethanol [Extracellular]	NA	8	1
3,4-dihydroxyphenylethyleneglycol [Extracellular]	C05576	3	6
3,8-LD1 [Extracellular]	NA	3	0
3alpha,12alpha-dihydroxy-5beta-cholanate [Extracellular]	C04483	7	1
3alpha,7alpha,12alpha-trihydroxy-5beta-cholestanate [Extracellular]	C04722	3	1
3alpha,7alpha-dihydroxy-5beta-cholestanate [Extracellular]	C04554	4	0
3-Dehydrocholic acid; 3oxo-7alpha,12alpha-Dihydroxy-5beta-cholan-24-oic acid [Extracellular]	NA	1	0
3-dehydro-Deoxycholate [Extracellular]	NA	8	1
3-deoxy-D-glycero-D-galacto-2-nonulosonic acid [Extracellular]	NA	6	4
3-Hydoxy-Suberic Acid [Extracellular]	NA	1	5
3-Hydroxy Butyryl Carnitine [Extracellular]	NA	1	1
3-Hydroxy Tetradecenoyl-7-Carnitine [Extracellular]	NA	1	8
3-Hydroxy Trans5,8Tetradecadienoyl Carnitine [Extracellular]	NA	2	7
3-Hydroxy Trans7,10-Hexadecadienoyl Carnitine [Extracellular]	NA	4	5
3-Hydroxy-3-Methyl-Glutarate [Extracellular]	NA	3	4
3-Hydroxy-Adipate [Extracellular]	NA	3	8
3-hydroxyanthranilate [Extracellular]	C00632	8	2
3-Hydroxydecanoylcarnitine [Extracellular]	NA	3	2
3-Hydroxydodecanoylcarnitine [Extracellular]	NA	4	2
3-Hydroxy-Glutarate [Extracellular]	NA	8	0
3-Hydroxyhexadecanoylcarnitine [Extracellular]	NA	7	3
3-Hydroxyhexadecenoylcarnitine [Extracellular]	NA	3	6
3-Hydroxy-Isovaleryl Carnitine [Extracellular]	NA	4	3
3-hydroxyisobutyrate [Extracellular]	C06001	6	5
3-Hydroxyisovaleric Acid [Extracellular]	NA	3	4
3-hydroxy-L-kynurenine [Extracellular]	C03227	3	7
3-Hydroxyoctadecadienoylcarnitine [Extracellular]	NA	0	0
3-Hydroxyoctadecanoyl Carnitine [Extracellular]	NA	5	6
3-Hydroxy-Sebacic Acid [Extracellular]	NA	1	0
3-Hydroxy-Tetradecanoyl Carnitine [Extracellular]	NA	9	1
3-keto-beta-D-galactose [Extracellular]	C05394	1	2
3-ketolactose [Extracellular]	C05403	0	2
3-mercaptolactate-cysteine-disulfide [Extracellular]	NA	9	4
3-methoxytyramine [Extracellular]	C05587	1	5
3-methyl-2-oxobutyrate [Extracellular]	C00141	7	4
3-methylcrotonoylglycine [Extracellular]	NA	4	8
3-Methyl-Glutaconate [Extracellular]	NA	5	1
3-Methyl-Glutarate [Extracellular]	NA	7	2
3-Methylhistidine [Extracellular]	NA	5	6
3-Methyl-Thio-Propionate [Extracellular]	NA	6	3
3-O-methyldopa [Extracellular]	NA	1	5
3-phospho-D-glycerate [Extracellular]	C00197	2	1
3-phosphoserine [Extracellular]	C01005	2	1
3-ureidoisobutyrate [Extracellular]	C05100	1	0
3-ureidopropionate [Extracellular]	C02642	2	2
4-acetamidobutanoate [Extracellular]	C02946	4	2
4-aminobutanal [Extracellular]	C00555	5	3
4-aminobutyrate [Extracellular]	C00334	5	1
4-androstene-3,17-dione [Extracellular]	C00280	0	2
4-coumarate [Extracellular]	C00811	7	3
4-hydroxy-17beta-estradiol [Extracellular]	C14209	4	0
4-hydroxy-2-nonenal [Extracellular]	NA	4	4
4-hydroxy-2-quinolinecarboxylic acid [Extracellular]	C01717	9	1
4-hydroxybenzoate [Extracellular]	C00156	8	0
4-Hydroxy-Butyrate [Extracellular]	NA	5	2
4-hydroxyphenylacetate [Extracellular]	C00642	4	1
4-hydroxyphenyllactate [Extracellular]	C03672	3	7
4-hydroxyphenylpyruvate [Extracellular]	C01179	1	6
4-hydroxyretinoic acid [Extracellular]	NA	6	4
4-methyl-2-oxopentanoate [Extracellular]	C00233	10	3
4-pyridoxate [Extracellular]	C00847	3	3
4-S-Glutathionyl-5,6-Dihydroxyindoline [Extracellular]	NA	4	3
5(S)-HEPE [Extracellular]	NA	5	2
5(S)-HETE [Extracellular]	C04805	0	10
5(S)-HPETE [Extracellular]	NA	0	8
5,10-methylene-THF [Extracellular]	C00143	6	6
5,12,20-TriHETE [Extracellular]	NA	2	5
5,15-DiHETE [Extracellular]	NA	3	4
5,6-Dihydrouracil [Extracellular]	C00429	1	2
5,6-EET [Extracellular]	C14768	2	8
5,8,11,14,17-Eicosapentenoic Acid [Extracellular]	NA	4	8
5alpha-androstane-3,17-dione [Extracellular]	C00674	2	0
5alpha-androstane-3alpha,17beta-diol [Extracellular]	NA	0	0
5-alpha-dihydrotestosterone [Extracellular]	C03917	2	2
5alpha-dihydrotestosterone-glucuronide [Extracellular]	NA	2	1
5alpha-dihydrotestosterone-sulfate [Extracellular]	NA	1	0
5alpha-pregnane-3,20-dione [Extracellular]	C03681	6	0
5-aminolevulinate [Extracellular]	C00430	6	4
5beta-cholestane-3alpha,7alpha,26-triol [Extracellular]	C05444	2	1
5-Hydroxyhexanoic Acid [Extracellular]	NA	4	3
5-hydroxyindoleacetate [Extracellular]	C05635	2	5
5-hydroxy-L-tryptophan [Extracellular]	C01017	4	2
5-hydroxytryptophol [Extracellular]	NA	3	6
5-L-gamma-glutamyl [Extracellular]	NA	6	2
5-methoxytryptophol [Extracellular]	NA	1	8
5-methyl-THF [Extracellular]	C00440	5	6
5-methylthioadenosine [Extracellular]	C00170	5	3
5-oxoproline [Extracellular]	C01879	5	0
5-S-cysteinyldopa [Extracellular]	C17935	1	9
5-S-Cysteinyldopamine [Extracellular]	NA	0	10
5-S-Cysteinylglycine Dopa [Extracellular]	NA	2	7
5-S-glutathionyl-dopamine [Extracellular]	NA	2	6
5-S-glutathionyl-L-dopa [Extracellular]	NA	5	4
6,7-dihydroxy-1,2,3,4-tetrahydroisoquinoline [Extracellular]	NA	0	8
6-[(1S,2R)-1,2-dihydroxy-3-triphosphooxypropyl]-7,8-dihydropterin [Extracellular]	C04895	1	1
6beta-hydroxytestosterone [Extracellular]	C14497	2	2
6-deoxy-L-galactose [Extracellular]	C01019	5	1
6-hydroxymelatonin [Extracellular]	C05643	1	5
6-oxo-prostaglandin F1alpha [Extracellular]	C05961	1	7
6-trans-LTB4 [Extracellular]	NA	3	5
7alpha,12alpha-dihydroxycholest-4-en-3-one [Extracellular]	C05457	4	0
7alpha-hydroxycholest-4-en-3-one [Extracellular]	C05455	3	0
7-Hydroxy-Octanoate [Extracellular]	NA	4	3
7-palmitoleic acid [Extracellular]	NA	7	5
7Z,10Z-Hexadecadienoic Acid [Extracellular]	NA	1	0
8,11-eicosadienoic acid [Extracellular]	NA	1	0
8,9-EET [Extracellular]	C14769	2	7
9(10)-EpOME [Extracellular]	C14825	4	5
9,10-hydroxyoctadec-12(Z)-enoate [Extracellular]	C14828	2	7
9-cis-retinoate [Extracellular]	NA	1	10
9-eicosenoic acid [Extracellular]	NA	4	2
9-heptadecylenic acid [Extracellular]	C16536	3	2
9-O-acetylated-GD3 [Extracellular]	NA	3	0
9-O-acetylated-GT3 [Extracellular]	NA	3	3
acetaldehyde [Extracellular]	C00084	3	2
acetate [Extracellular]	C00033	5	1
acetoacetate [Extracellular]	C00164	2	3
acetone [Extracellular]	C00207	8	3
Acetyl Isoleucine (Chemspider Id: 9964364) [Extracellular]	NA	8	5
acetylcholine [Extracellular]	C01996	0	3
Acetyl-Glycine [Extracellular]	NA	7	1
Acetyl-L-Lysine [Extracellular]	NA	6	4
Acetyl-Threonine [Extracellular]	NA	10	3
adenine [Extracellular]	C00147	6	0
adenosine [Extracellular]	C00212	3	2
Adipic Acid [Extracellular]	C06104	3	2
Adipoyl Carnitine [Extracellular]	NA	5	5
ADP [Extracellular]	C00008	5	1
ADP-ribose [Extracellular]	C00301	7	2
ADP-ribose-2-phosphate [Extracellular]	C03246	4	3
adrenaline [Extracellular]	C00788	8	1
adrenic acid [Extracellular]	C16527	2	7
agmatine [Extracellular]	C00179	1	2
AICAR [Extracellular]	C04677	2	2
AKG [Extracellular]	C00026	7	1
alanine [Extracellular]	C00041	3	4
Alanyl-Arginyl-Cysteine [Extracellular]	NA	7	1
Alanyl-Arginyl-Glycine [Extracellular]	NA	3	2
Alanyl-Asparaginyl-Leucine [Extracellular]	NA	4	5
Alanyl-Glycyl-Lysine [Extracellular]	NA	3	3
Alanyl-Histidyl-Alanine [Extracellular]	NA	5	3
Alanyl-Lysine-Threonine [Extracellular]	NA	4	3
albumin [Extracellular]	NA	1	9
aldosterone [Extracellular]	C01780	4	1
allantoin [Extracellular]	C01551	4	3
allopregnanolone [Extracellular]	NA	2	0
alloxan [Extracellular]	C07599	5	2
aminoacetone [Extracellular]	C01888	9	0
AMP [Extracellular]	C00020	4	0
anandamide [Extracellular]	C11695	0	10
androsterone [Extracellular]	C00523	3	2
androsterone sulfate [Extracellular]	NA	1	1
androsterone-glucuronide [Extracellular]	C11135	2	2
anthranilate [Extracellular]	C00108	6	3
antichymotrypsin [Extracellular]	NA	2	9
antitrypsin [Extracellular]	NA	2	10
apoA1 [Extracellular]	NA	3	5
apoB100 [Extracellular]	NA	1	7
apoC1 [Extracellular]	NA	0	8
apoC2 [Extracellular]	NA	0	9
apoC3 [Extracellular]	NA	1	1
apoE [Extracellular]	NA	1	6
arachidonate [Extracellular]	C00219	0	8
arachidonate derivatives [Extracellular]	NA	2	0
arginine [Extracellular]	C00062	1	8
argininosuccinate [Extracellular]	C03406	5	1
Arginyl-Alanine-Phenylalanine [Extracellular]	NA	4	4
Arginyl-Alanyl-Alanine [Extracellular]	NA	0	1
Arginyl-Alanyl-Threonine [Extracellular]	NA	3	4
Arginyl-Arginine [Extracellular]	NA	1	7
Arginyl-Arginyl-Lysine [Extracellular]	NA	2	5
Arginyl-Arginyl-Metheonine [Extracellular]	NA	4	2
Arginyl-Cystinyl-Glycine [Extracellular]	NA	2	2
Arginyl-Cystinyl-Serine [Extracellular]	NA	5	4
Arginyl-Glutamyl-Glutamate [Extracellular]	NA	5	0
Arginyl-Glutamyl-Proline [Extracellular]	NA	7	1
Arginyl-Glycyl-Glycine [Extracellular]	NA	3	3
Arginyl-Histidyl-Threonine [Extracellular]	NA	3	2
Arginyl-Leucyl-Phenylalanine [Extracellular]	NA	3	3
Arginyl-Lysyl-Aspartate [Extracellular]	NA	2	6
Arginyl-Phenylalanine-Arginine [Extracellular]	NA	5	5
Arginyl-Prolyl-Methionine [Extracellular]	NA	3	3
Arginyl-Prolyl-Threonine [Extracellular]	NA	3	2
Arginyl-Seryl-Serine [Extracellular]	NA	2	4
Arginyl-Valyl-Cysteine [Extracellular]	NA	2	0
Arginyl-Valyl-Tryptophan [Extracellular]	NA	5	3
Argtyrval [Extracellular]	NA	2	2
asparagine [Extracellular]	C00152	3	0
Asparaginyl-Alanyl-Arginine [Extracellular]	NA	4	0
Asparaginyl-Asparaginyl-Arginine [Extracellular]	NA	3	4
Asparaginyl-Cysteinyl-Cysteine [Extracellular]	NA	1	7
Asparaginyl-Methionyl-Proline [Extracellular]	NA	2	3
Asparaginyl-Phenylalanyl-Aspartate [Extracellular]	NA	1	3
Asparaginyl-Phenylalanyl-Cysteine [Extracellular]	NA	5	4
Asparaginyl-Tyrosyl-Glycine [Extracellular]	NA	3	4
Asparaginyl-Tyrosyl-Phenylalanine [Extracellular]	NA	3	4
Asparaginyl-Tyrosyl-Threonine [Extracellular]	NA	3	3
aspartate [Extracellular]	C00049	8	0
Aspartyl-Asparaginyl-Glutamate [Extracellular]	NA	4	2
Aspartyl-Glutamate [Extracellular]	NA	4	2
Aspartyl-Glutamyl-Proline [Extracellular]	NA	0	2
Aspartyl-Glutamyl-Tryptophan [Extracellular]	NA	6	4
Aspartyl-Histidyl-Cysteine [Extracellular]	NA	3	6
Aspartyl-Histidyl-Proline [Extracellular]	NA	2	3
Aspartyl-Lysyl-Glutamate [Extracellular]	NA	2	5
Aspartyl-Lysyl-Histidine [Extracellular]	NA	2	6
Aspartyl-Methionyl-Aspartate [Extracellular]	NA	1	9
Aspartyl-Prolyl-Lysine [Extracellular]	NA	2	4
Aspartyl-Valyl-Asparagine [Extracellular]	NA	4	6
ATP [Extracellular]	C00002	2	1
azelaic acid [Extracellular]	C08261	3	1
behenic acid [Extracellular]	C08281	6	2
beta-alanine [Extracellular]	C00099	2	1
beta-hydroxy-beta-methylbutyrate [Extracellular]	NA	10	0
betaine [Extracellular]	C00719	5	5
bile-PC pool [Extracellular]	NA	5	2
bilirubin [Extracellular]	C00486	1	6
bilirubin-bisglucuronoside [Extracellular]	C05787	4	6
bilirubin-monoglucuronoside [Extracellular]	C03374	5	1
biliverdin [Extracellular]	C00500	7	2
biomass [Extracellular]	NA	5	2
butyrate [Extracellular]	C00246	8	1
calcidiol [Extracellular]	C01561	6	4
calcitriol [Extracellular]	C01673	5	7
cAMP [Extracellular]	C00575	4	1
carbonate [Extracellular]	C01353	3	1
carnosine [Extracellular]	C00386	3	9
CDP [Extracellular]	C00112	5	3
ceramide pool [Extracellular]	C00195	0	0
ceramide-1P pool [Extracellular]	NA	0	0
cerotic acid [Extracellular]	NA	6	1
cGMP [Extracellular]	C00942	3	2
chenodiol [Extracellular]	C02528	3	1
chloride [Extracellular]	C00698	2	10
cholate [Extracellular]	C00695	8	2
cholest-5-ene-3beta,7alpha,24(S)-triol [Extracellular]	NA	1	0
cholest-5-ene-3beta,7alpha,25-triol [Extracellular]	NA	2	0
cholest-5-ene-3beta,7alpha,27-triol [Extracellular]	C06341	0	0
cholesterol [Extracellular]	C00187	2	1
cholesterol-ester pool [Extracellular]	C02530	1	0
cholesterol-ester-palm [Extracellular]	C11251	1	1
cholesterol-sulfate [Extracellular]	C18043	2	0
Cholic acid 3-sulfate [Extracellular]	NA	2	1
Cholic acid-24glucuronide, CA-24G [Extracellular]	NA	5	0
choline [Extracellular]	C00114	3	3
chondroitin sulfate A (GalNAc4S-GlcA) proteoglycan [Extracellular]	NA	2	4
chondroitin sulfate B - dermatan sulfate (IdoA2S-GalNAc4S) proteoglycan [Extracellular]	NA	0	2
chondroitin sulfate C (GalNAc6S-GlcA) proteoglycan [Extracellular]	NA	0	5
chondroitin sulfate D (GlcNAc6S-GlcA2S) proteoglycan [Extracellular]	NA	1	4
chondroitin sulfate E (GalNAc4,6diS-GlcA) proteoglycan [Extracellular]	NA	1	4
Cis,Cis-11,14-Eicosadienoic Acid [Extracellular]	NA	2	2
cis-aconitate [Extracellular]	C00417	8	2
cis-cetoleic acid [Extracellular]	NA	3	0
cis-erucic acid [Extracellular]	C08316	4	2
cis-gondoic acid [Extracellular]	C16526	1	0
cis-vaccenic acid [Extracellular]	C08367	2	2
citrulline [Extracellular]	C00327	3	3
CMP [Extracellular]	C00055	3	1
CO [Extracellular]	C00237	0	7
CO2 [Extracellular]	C00011	3	1
coproporphyrin I [Extracellular]	C05769	4	3
coproporphyrin III [Extracellular]	C05770	5	1
core 4 [Extracellular]	C04917	5	2
core 5 [Extracellular]	NA	7	2
core 7 [Extracellular]	NA	7	2
core 8 [Extracellular]	NA	2	2
corticosterone [Extracellular]	NA	4	1
cortisol [Extracellular]	C00735	6	2
cortisone [Extracellular]	NA	5	1
creatine [Extracellular]	C00300	2	0
creatine-phosphate [Extracellular]	C02305	1	1
creatinine [Extracellular]	C00791	3	1
CTP [Extracellular]	C00063	1	6
cys-gly [Extracellular]	C01419	1	8
cysteine [Extracellular]	C00097	3	8
Cystyl-Asparaginyl-Methionine [Extracellular]	NA	4	2
Cystyl-Aspartyl-Phenylalanine [Extracellular]	NA	2	6
Cystyl-Cysteine [Extracellular]	NA	0	9
Cystyl-Glutaminyl-Methionine [Extracellular]	NA	8	1
Cystyl-Glutamyl-Histidine [Extracellular]	NA	2	6
Cystyl-Glutamyl-Tryptophan [Extracellular]	NA	4	7
Cystyl-Leucyl-Threonine [Extracellular]	NA	1	1
Cystyl-Seryl-Methionine [Extracellular]	NA	4	3
Cystyl-Tyrosyl-Asparagine [Extracellular]	NA	1	11
cytidine [Extracellular]	C00475	1	4
D-3-amino-isobutanoate [Extracellular]	C01205	0	1
D-alanine [Extracellular]	C00133	3	4
D-Arabitol [Extracellular]	NA	5	3
dCMP [Extracellular]	C00239	2	3
decanoic acid [Extracellular]	C01571	6	2
Decanoyl Carnitine [Extracellular]	NA	1	4
de-Fuc form of PA6 (wo peptide linkage) [Extracellular]	NA	2	10
de-Fuc form of PA6 [Extracellular]	NA	3	6
dehydroepiandrosterone [Extracellular]	C01227	3	1
dehydroepiandrosterone sulfate [Extracellular]	C04555	1	1
deoxyadenosine [Extracellular]	C00559	4	2
Deoxycholic acid 3-sulfate [Extracellular]	NA	5	0
Deoxycholic acid-24glucuronide, CDA-24G [Extracellular]	NA	8	0
Deoxycholic acid-3glucuronide, CDA-3G [Extracellular]	NA	7	1
deoxycytidine [Extracellular]	C00881	1	3
deoxyguanosine [Extracellular]	C00330	6	2
deoxyinosine [Extracellular]	C05512	4	3
deoxyribose [Extracellular]	C01801	10	2
deoxyuridine [Extracellular]	C00526	0	2
desmosterol [Extracellular]	C01802	10	2
D-glucarate [Extracellular]	C00818	3	0
D-glucitol [Extracellular]	C00794	5	3
D-gluconic acid [Extracellular]	C00257	6	2
DHA [Extracellular]	C06429	2	7
DHAP [Extracellular]	C00111	4	0
digalactosylceramidesulfate [Extracellular]	C06127	1	1
dihomo-gamma-linolenate [Extracellular]	C03242	5	6
dihydrobiopterin [Extracellular]	C00268	2	5
dihydroneopterin [Extracellular]	C04874	2	2
dihydrothymine [Extracellular]	C00906	2	1
dimethylglycine [Extracellular]	C01026	2	2
disialylgalactosylgloboside [Extracellular]	NA	0	1
disialyl-T antigen [Extracellular]	NA	6	4
Docosanedioicacid [Extracellular]	NA	7	3
Dodecanedioic Acid [Extracellular]	NA	0	3
Dodecanedioyl Carnitine [Extracellular]	NA	5	4
dolichol [Extracellular]	C00381	3	4
dopamine [Extracellular]	C03758	3	10
Dopamine 4-O-Sulphate [Extracellular]	NA	6	4
Dopamine-3-O-Glucuronide [Extracellular]	NA	5	3
dopamine-3-O-sulfate [Extracellular]	C13690	7	2
Dopamine-4-O-Glucuronide [Extracellular]	NA	5	3
DPA [Extracellular]	C16513	3	7
D-xylose [Extracellular]	C00181	2	0
D-xylulose [Extracellular]	C00310	8	2
eicosanoate [Extracellular]	C06425	1	2
elaidate [Extracellular]	C00712	1	2
EPA [Extracellular]	C06428	7	3
estradiol-17beta [Extracellular]	C00951	1	1
estradiol-17beta 3-glucuronide [Extracellular]	C05503	8	5
estriol [Extracellular]	C05141	4	1
estrone [Extracellular]	C00468	4	1
estrone 3-sulfate [Extracellular]	C02538	5	3
estrone-glucuronide [Extracellular]	C11133	7	4
ethanolamine [Extracellular]	C00189	2	1
ethanolamine-phosphate [Extracellular]	C00346	7	3
Ethylmalonic Acid [Extracellular]	NA	7	1
eumelanin [Extracellular]	C17937	5	3
F1alpha [Extracellular]	NA	3	2
FAD [Extracellular]	C00016	3	8
Fatty Acid 9-Cis-Retinol [Extracellular]	NA	6	3
fatty acid pool [Extracellular]	NA	3	3
Fe3+ [Extracellular]	C14819	3	8
fibrinogen [Extracellular]	C00393	3	7
FMN [Extracellular]	C00061	2	10
formaldehyde [Extracellular]	C00067	1	9
formate [Extracellular]	C00058	7	2
formyl-N-acetyl-5-methoxykynurenamine [Extracellular]	C05642	0	7
fructose [Extracellular]	C02336	5	3
fructose-1,6-bisphosphate [Extracellular]	C00354	2	0
fucacgalfucgalacglcgalgluside heparan sulfate [Extracellular]	NA	0	2
fucfuc132galacglcgal14acglcgalgluside heparan sulfate [Extracellular]	NA	1	1
fucfucfucgalacglc13galacglcgal14acglcgalgluside heparan sulfate [Extracellular]	NA	1	4
fucfucfucgalacglcgal14acglcgalgluside heparan sulfate [Extracellular]	NA	0	5
fucgalfucgalacglcgalgluside heparan sulfate [Extracellular]	NA	0	1
fucosyl-galactosylgloboside [Extracellular]	NA	0	0
fumarate [Extracellular]	C00122	1	2
G00022 [Extracellular]	NA	9	0
G00032 [Extracellular]	NA	5	1
G00040 [Extracellular]	NA	1	4
G00079 [Extracellular]	NA	0	3
G00082 [Extracellular]	NA	1	1
G00083 [Extracellular]	NA	0	2
G00086 [Extracellular]	NA	0	1
GA1 [Extracellular]	C06136	3	0
galactitol [Extracellular]	C01697	2	2
galactose [Extracellular]	C00984	3	9
galfuc12gal14acglcgalgluside heparan sulfate [Extracellular]	NA	1	0
galfucgalacglcgal14acglcgalgluside heparan sulfate [Extracellular]	NA	1	4
galgalfucfucgalacglcgalacglcgal14acglcgalgluside heparan sulfate [Extracellular]	NA	3	0
galgalgalthcrm heparan sulfate [Extracellular]	NA	0	1
gal-glcnac-gal-globoside [Extracellular]	NA	2	1
gamma-butyrobetaine [Extracellular]	C01181	5	0
gamma-glutamyl-cysteine [Extracellular]	C00669	4	9
gamma-linolenate [Extracellular]	C06426	4	6
Ganglioside Gm1 [Extracellular]	NA	1	1
GD1b [Extracellular]	C06141	1	3
GD1beta [Extracellular]	NA	1	1
GD1c [Extracellular]	NA	1	1
glcnac-alpha-1,4-core 1 [Extracellular]	NA	6	1
glcnac-alpha-1,4-core 2 [Extracellular]	NA	3	3
globoside [Extracellular]	C03272	1	1
glucose [Extracellular]	C00031	4	5
glucose-1,6-bisphosphate [Extracellular]	C01231	2	1
glucosylceramide pool [Extracellular]	C01190	2	0
glucuronate [Extracellular]	C00191	2	0
Glutaconate [Extracellular]	NA	9	2
glutamate [Extracellular]	C00025	6	1
glutamine [Extracellular]	C00064	2	2
Glutaminyl-Arginyl-Leucine [Extracellular]	NA	4	6
Glutaminyl-Asparaginyl-Glutamine [Extracellular]	NA	4	2
Glutaminyl-Asparaginyl-Leucine [Extracellular]	NA	5	6
Glutaminyl-Histidyl-Histidine [Extracellular]	NA	6	2
Glutaminyl-Histidyl-Lysine [Extracellular]	NA	3	5
Glutaminyl-Lysyl-Lysine [Extracellular]	NA	5	3
Glutaminyl-Lysyl-Tryptophan [Extracellular]	NA	6	2
Glutaminyl-Prolyl-Glutamate [Extracellular]	NA	6	3
Glutaminyl-Tryptophanyl-Glutamate [Extracellular]	NA	5	7
Glutaminyl-Tyrosyl-Leucine [Extracellular]	NA	6	4
Glutamyl-Glutamate [Extracellular]	NA	7	1
Glutamyl-Isoleucyl-Lysine [Extracellular]	NA	4	5
Glutamyl-Leucine [Extracellular]	NA	2	8
Glutamyl-Methionine [Extracellular]	NA	3	6
Glutamyl-Methioninyl-Histidine [Extracellular]	NA	5	7
Glutamyl-Threonine [Extracellular]	NA	4	7
Glutamyl-Threonyl-Lysine [Extracellular]	NA	5	7
Glutamyl-Tryptophanyl-Alanine [Extracellular]	NA	6	6
Glutaryl Carnitine [Extracellular]	NA	4	1
glyceraldehyde [Extracellular]	C02154	3	3
glycerate [Extracellular]	C00258	9	2
glycerol [Extracellular]	C00116	3	1
Glycerol 2-Phosphate [Extracellular]	NA	1	6
glycerone [Extracellular]	C00184	2	0
glycine [Extracellular]	C00037	5	2
glycochenodeoxycholate [Extracellular]	C05466	9	1
Glycochenodeoxycholic acid 3-sulfate [Extracellular]	NA	9	2
glycocholate [Extracellular]	C01921	5	0
Glycocholic acid 3-sulfate [Extracellular]	NA	7	0
glycodeoxycholate [Extracellular]	C05464	10	1
Glycodeoxycholic acid 3-sulfate [Extracellular]	NA	8	0
glycogen [Extracellular]	C00182	3	1
glycogenin G4G4 [Extracellular]	NA	2	9
glycolate [Extracellular]	C00160	4	2
glycolipid [Extracellular]	NA	0	2
Glycyl-Histidyl-Asparagine [Extracellular]	NA	3	6
Glycyl-Histidyl-Lysine [Extracellular]	NA	2	5
Glycyl-Lysyl-Cysteine [Extracellular]	NA	3	5
Glycyl-Lysyl-Phenylalanine [Extracellular]	NA	2	5
Glycylproline [Extracellular]	NA	2	3
Glycyl-Tyrosyl-Lysine [Extracellular]	NA	2	6
Glycyl-Valyl-Histidine [Extracellular]	NA	4	7
glyoxalate [Extracellular]	C00048	4	5
GM1b [Extracellular]	NA	1	0
GP1c [Extracellular]	NA	1	1
GP1calpha [Extracellular]	NA	1	1
GQ1b [Extracellular]	C06139	2	0
GQ1balpha [Extracellular]	NA	2	1
GSH [Extracellular]	C00051	2	6
GSSG [Extracellular]	C00127	4	6
GT1a [Extracellular]	C06138	0	2
GT1b [Extracellular]	C06140	0	3
guanidinoacetate [Extracellular]	C00581	5	4
guanine [Extracellular]	C00242	4	4
guanosine [Extracellular]	C00387	6	1
H+ [Extracellular]	C00080	5	3
H2O [Extracellular]	C00001	6	8
H2O2 [Extracellular]	C00027	2	5
H2S [Extracellular]	C00283	4	6
haptoglobin [Extracellular]	NA	0	7
HCO3- [Extracellular]	C00288	5	0
HDL [Extracellular]	NA	5	6
HDL remnant [Extracellular]	NA	1	0
heme [Extracellular]	C00032	2	4
henicosanoic acid [Extracellular]	NA	2	5
heparan sulfate proteoglycan [Extracellular]	NA	9	2
hepoxilin A3 [Extracellular]	C04849	0	11
heptylic acid [Extracellular]	C17714	6	0
Hexadecanediocacid [Extracellular]	NA	3	2
Hexadecanedioic Acid Mono-L-Carnitine Ester [Extracellular]	NA	7	4
hexadecenoylcarnitine(9) [Extracellular]	NA	6	1
Hexanoate (N-C6:0) [Extracellular]	NA	9	0
hexanoic acid [Extracellular]	C01585	11	0
Hexanoyl Carnitine [Extracellular]	NA	2	5
hexanoyl-CoA [Extracellular]	C05270	8	0
Hexanoyl-Glycine [Extracellular]	NA	5	4
histamine [Extracellular]	C00388	2	11
Histidyl-Arginyl-Cysteine [Extracellular]	NA	4	2
Histidyl-Arginyl-Serine [Extracellular]	NA	0	8
Histidyl-Aspartate [Extracellular]	NA	2	7
Histidyl-Cystyl-Cysteine [Extracellular]	NA	1	9
Histidyl-Glutamate [Extracellular]	NA	4	7
Histidyl-Glutaminyl-Alanine [Extracellular]	NA	2	3
Histidyl-Glutamyl-Glutamine [Extracellular]	NA	3	5
Histidyl-Histidyl-Lysine [Extracellular]	NA	6	3
Histidyl-Lysyl-Alanine [Extracellular]	NA	0	4
Histidyl-Lysyl-Glutamate [Extracellular]	NA	4	6
Histidyl-Lysyl-Isoleucine [Extracellular]	NA	4	4
Histidyl-Lysyl-Lysine [Extracellular]	NA	3	5
Histidyl-Lysyl-Threonine [Extracellular]	NA	3	4
Histidyl-Lysyl-Valine [Extracellular]	NA	3	2
Histidyl-Methionine [Extracellular]	NA	4	2
Histidyl-Methionyl-Glutamine [Extracellular]	NA	6	1
Histidyl-Phenylalanyl-Arginine [Extracellular]	NA	4	2
Histidyl-Prolyl-Lysine [Extracellular]	NA	0	3
Histidyl-Tryptophanyl-Histidine [Extracellular]	NA	6	1
homocarnosine [Extracellular]	C00884	6	6
Homocitrulline [Extracellular]	NA	6	4
homocysteine [Extracellular]	C00155	0	9
homocysteine-thiolactone [Extracellular]	NA	4	4
homogentisate [Extracellular]	C00544	3	4
homovanillate [Extracellular]	C05582	4	3
hyaluronan biosynthesis, precursor 1 [Extracellular]	C04794	6	3
hyaluronate [Extracellular]	C00518	6	3
hydracrylate [Extracellular]	C01013	5	1
hydroxide [Extracellular]	C01328	4	3
hypoxanthine [Extracellular]	C00262	3	6
III3Fuc-nLc6Cer [Extracellular]	NA	1	2
IMP [Extracellular]	C00130	4	3
Isolecyl-Aspartate [Extracellular]	NA	2	5
Isolecyl-Glutaminyl-Glutamate [Extracellular]	NA	3	6
Isolecyl-Glycyl-Arginine [Extracellular]	NA	4	6
Isolecyl-Prolyl-Lysine [Extracellular]	NA	2	3
Isolecyl-Seryl-Arginine [Extracellular]	NA	4	5
Isolecyl-Tryptophanyl-Tyrosine [Extracellular]	NA	2	4
Isoleucyl-Arginyl-Isoleucine [Extracellular]	NA	4	4
Isoleucyl-Asparaginyl-Histidine [Extracellular]	NA	4	3
Isovaleryl Carnitine [Extracellular]	NA	3	3
IV3Neu5Ac,III4Fuc-Lc4Cer [Extracellular]	NA	0	1
IV3NeuAc,III3Fuc-nLc4Cer [Extracellular]	NA	1	0
imidazole-4-acetate [Extracellular]	C02835	3	0
indoleacetate [Extracellular]	C00954	6	0
inosine [Extracellular]	C00294	5	0
inositol [Extracellular]	C00137	2	8
inositol-1-phosphate [Extracellular]	C01177	6	6
isobutyrylglycine [Extracellular]	NA	4	5
isocaproic-aldehyde [Extracellular]	C02373	3	0
isocitrate [Extracellular]	C00311	3	6
isovalerylglycine [Extracellular]	NA	1	8
keratan sulfate I [Extracellular]	NA	7	5
keratan sulfate I, degradation product 1 [Extracellular]	NA	9	4
keratan sulfate II (core 2-linked) [Extracellular]	NA	2	2
keratan sulfate II (core 4-linked) [Extracellular]	NA	2	3
kynurenine [Extracellular]	C00328	4	4
L-2-aminoadipate [Extracellular]	C00956	6	1
L-3-amino-isobutanoate [Extracellular]	C03284	2	1
LacCer pool [Extracellular]	C01290	2	0
lacto-N-fucopentaosyl-III-ceramide [Extracellular]	NA	1	0
lactose [Extracellular]	C00243	3	3
lanosterol [Extracellular]	C01724	6	4
L-arabitol [Extracellular]	C00532	4	3
lathosterol [Extracellular]	C01189	8	2
lauric acid [Extracellular]	C02679	4	2
Lauroyl Carnitine [Extracellular]	NA	7	2
L-carnitine [Extracellular]	C15025	2	2
L-cystathionine [Extracellular]	C02291	4	4
L-cysteate [Extracellular]	C00506	4	3
L-dopa [Extracellular]	C00355	3	7
Leb Glycolipid [Extracellular]	NA	0	0
Leucyl-Alanyl-Arginine [Extracellular]	NA	3	5
Leucyl-Asparaginyl-Aspartate [Extracellular]	NA	3	5
Leucyl-Aspartyl-Lysine [Extracellular]	NA	3	7
Leucylleucine [Extracellular]	NA	2	3
Leucyl-Leucyl-Tryptophan [Extracellular]	NA	5	4
Leucyl-Proline [Extracellular]	NA	2	7
Leucyl-Prolyl-Arginine [Extracellular]	NA	3	4
Leucyl-Seryl-Tryptophan [Extracellular]	NA	2	5
Leucyl-Tryptophan [Extracellular]	NA	8	1
Leucyl-Tryptophanyl-Arginine [Extracellular]	NA	1	6
Leucyl-Tyrosyl-Tyrosine [Extracellular]	NA	0	9
Leucyl-Valine [Extracellular]	NA	7	1
leukotriene A4 [Extracellular]	C00909	4	5
leukotriene B4 [Extracellular]	C02165	5	5
leukotriene B5 [Extracellular]	NA	6	4
leukotriene C4 [Extracellular]	C02166	6	2
leukotriene E4 [Extracellular]	C05952	3	4
leukotriene F4 [Extracellular]	C06462	5	6
Ley Glycolipid [Extracellular]	NA	0	1
L-Homocystine [Extracellular]	NA	6	7
L-iduronic acid [Extracellular]	C06472	6	2
lignocerate [Extracellular]	C08320	3	2
linoleic-carnitine [Extracellular]	NA	6	2
lipoxin A4 [Extracellular]	C06314	0	13
lipoxin B4 [Extracellular]	C06315	1	11
L-lactate [Extracellular]	C00186	9	2
L-metanephrine [Extracellular]	C05588	4	0
L-octanoylcarnitine [Extracellular]	C02838	1	3
L-palmitoylcarnitine [Extracellular]	C02990	7	4
L-pipecolate [Extracellular]	C00408	4	4
LPL [Extracellular]	NA	2	8
L-Prolinylglycine [Extracellular]	NA	4	1
LTD4 [Extracellular]	C05951	9	1
L-xylulose [Extracellular]	C00312	2	0
Lysyl-Arginyl-Leucine [Extracellular]	NA	2	5
Lysyl-Cysteinyl-Histidine [Extracellular]	NA	3	1
Lysyl-Glutaminyl-Phenylalanine [Extracellular]	NA	5	2
Lysyl-Glutamyl-Glutamate [Extracellular]	NA	4	6
Lysyl-Lysyl-Lysine [Extracellular]	NA	3	2
Lysyl-Phenylalanyl-Isoleucine [Extracellular]	NA	4	1
Lysyl-Tryptophanyl-Arginine [Extracellular]	NA	3	3
Lysyl-Tyrosyl-Isoleucine [Extracellular]	NA	5	4
Lysyl-Valyl-Phenylalanine [Extracellular]	NA	4	3
Lysyl-Valyl-Tryptophan [Extracellular]	NA	1	4
malate [Extracellular]	C00149	2	1
malonic-dialdehyde [Extracellular]	C19440	4	4
Malonyl Carnitine [Extracellular]	NA	7	1
mannose [Extracellular]	C00159	4	4
margaric acid [Extracellular]	NA	2	3
mead acid [Extracellular]	NA	1	0
melatonin [Extracellular]	C01598	0	6
Methionyl-Arginyl-Leucine [Extracellular]	NA	3	0
Methionyl-Asparaginyl-Tyrosine [Extracellular]	NA	2	3
Methionyl-Glutaminyl-Tyrosine [Extracellular]	NA	4	6
Methionyl-Glycyl-Arginine [Extracellular]	NA	6	3
Methionyl-Histidyl-Lysine [Extracellular]	NA	4	3
Methionyl-Methionyl-Isoleucine [Extracellular]	NA	3	1
Methionyl-Phenylalanyl-Arginine [Extracellular]	NA	3	4
Methionyl-Tryptophanyl-Phenylalanine [Extracellular]	NA	5	4
methylamine [Extracellular]	C00218	3	5
methylglyoxal [Extracellular]	C00546	5	0
methylimidazoleacetic acid [Extracellular]	C05828	3	4
methylmalonate [Extracellular]	C02170	1	0
Methyl-Succinate [Extracellular]	NA	8	3
Mevalonate-Lactone [Extracellular]	NA	9	1
myristic acid [Extracellular]	C06424	2	0
N-(omega)-hydroxyarginine [Extracellular]	C05933	3	3
N1-acetylspermidine [Extracellular]	C00612	1	2
n2m2nmasn [Extracellular]	NA	2	2
n5m2masn [Extracellular]	NA	9	0
N6,N6,N6-trimethyl-L-lysine [Extracellular]	C03793	4	2
N8-acetylspermidine [Extracellular]	C01029	3	0
N-acetyl-D-mannosamine [Extracellular]	C00645	4	5
N-acetylgalactosamine [Extracellular]	C01074	5	6
N-acetyl-L-alanine [Extracellular]	NA	5	4
N-acetyl-L-asparagine [Extracellular]	NA	8	1
N-acetyl-L-aspartate [Extracellular]	C01042	5	4
N-acetyl-L-cysteine [Extracellular]	NA	5	2
N-Acetylleucine [Extracellular]	NA	10	4
N-acetyl-L-glutamate [Extracellular]	C00624	8	2
N-acetylmethionine [Extracellular]	C02712	7	3
N-acetylneuraminate [Extracellular]	C19910	7	2
N-acetylornithine [Extracellular]	C00437	3	0
N-Acetyl-Tyrosine [Extracellular]	NA	7	7
N-Acetylvanilalanine [Extracellular]	NA	0	9
NAD+ [Extracellular]	C00003	3	2
NADH [Extracellular]	C00004	0	4
N-carbamoyl-L-aspartate [Extracellular]	C00438	9	1
NEFA blood pool out [Extracellular]	NA	6	2
nervonic acid [Extracellular]	C08323	6	1
N-formimino-L-glutamate [Extracellular]	C00439	2	0
NH3 [Extracellular]	C00014	1	6
NH4+ [Extracellular]	NA	8	3
nicotinamide [Extracellular]	C00153	2	8
nicotinate [Extracellular]	C00253	3	5
nicotinate ribonucleotide [Extracellular]	C01185	5	4
N-methylhistamine [Extracellular]	C05127	2	4
N-methylsalsolinol [Extracellular]	NA	3	7
NO [Extracellular]	C00533	3	5
nonadecylic acid [Extracellular]	C16535	3	2
nonanoic acid [Extracellular]	C01601	0	2
noradrenaline [Extracellular]	C00547	2	11
norepinephrine sulfate [Extracellular]	NA	9	2
normetanephrine [Extracellular]	C05589	5	2
O2- [Extracellular]	C00704	3	9
OAA [Extracellular]	C00036	4	0
O-acetylcarnitine [Extracellular]	C02571	1	0
O-butanoylcarnitine [Extracellular]	C02862	5	1
octadecenoylcarnitine(5) [Extracellular]	NA	6	4
octanoic acid [Extracellular]	C06423	7	0
oleate [Extracellular]	NA	0	0
omega-3-arachidonic acid [Extracellular]	NA	4	5
O-propanoylcarnitine [Extracellular]	C03017	2	2
ornithine [Extracellular]	C00077	1	2
orotate [Extracellular]	C00295	4	3
orotidine-5-phosphate [Extracellular]	C01103	6	0
oxalate [Extracellular]	C00209	5	4
PA6 [Extracellular]	NA	9	2
palmitate [Extracellular]	C00249	4	1
palmitolate [Extracellular]	C08362	4	6
palmitoleoyl-carnitine [Extracellular]	NA	4	3
PC-LD pool [Extracellular]	C00157	1	3
PE-LD pool [Extracellular]	C00350	4	6
pentadecylic acid [Extracellular]	C16537	0	3
PEP [Extracellular]	C00074	4	1
PG-CL pool [Extracellular]	C00344	3	2
phenylacetate [Extracellular]	C07086	6	7
phenylacetylglutamine [Extracellular]	C04148	3	2
phenylacetylglycine [Extracellular]	C05598	2	9
Phenylacetylglycine_phacgly [Extracellular]	NA	7	2
Phenylalanyl-Asparaginyl-Methionine [Extracellular]	NA	5	4
Phenylalanyl-Aspartate [Extracellular]	NA	1	7
Phenylalanyl-Glutaminyl-Phenylalanine [Extracellular]	NA	4	1
Phenylalanyl-Leucine [Extracellular]	NA	1	3
Phenylalanyl-Leucyl-Aspartate [Extracellular]	NA	4	4
Phenylalanyl-Leucyl-Histidine [Extracellular]	NA	3	3
Phenylalanyl-Lysyl-Alanine [Extracellular]	NA	3	3
Phenylalanyl-Lysyl-Proline [Extracellular]	NA	3	6
Phenylalanyl-Phenylalanine [Extracellular]	NA	4	4
Phenylalanyl-Phenylalaninyl-Asparagine [Extracellular]	NA	7	1
Phenylalanyl-Phenylalaninyl-Threonine [Extracellular]	NA	4	1
Phenylalanyl-Prolyl-Arginine [Extracellular]	NA	2	4
Phenylalanyl-Seryl-Tryptophan [Extracellular]	NA	1	5
Phenylalanyl-Threonyl-Lysine [Extracellular]	NA	3	3
Phenylalanyl-Tryptophanyl-Leucine [Extracellular]	NA	4	3
Phenylalanyl-Tyrosine [Extracellular]	NA	4	0
Phenylalanyl-Tyrosinyl-Glutamine [Extracellular]	NA	3	2
Phenylalanyl-Tyrosinyl-Lysine [Extracellular]	NA	3	2
Phenyllactate [Extracellular]	NA	2	2
phenylpyruvate [Extracellular]	C00166	8	0
phosphocholine [Extracellular]	C00588	0	0
phospholipids extracellular pool [Extracellular]	C00865	1	5
physeteric acid [Extracellular]	NA	5	4
PI pool [Extracellular]	C01194	2	3
picolinic acid [Extracellular]	C10164	3	5
plasminogen [Extracellular]	NA	2	7
porphobilinogen [Extracellular]	C00931	7	3
PPi [Extracellular]	C00013	2	9
pregnenolone [Extracellular]	C01953	5	0
pregnenolone sulfate [Extracellular]	C18044	5	0
progesterone [Extracellular]	C00410	6	0
proline [Extracellular]	C00148	5	2
Prolyl-Arginyl-Aspartate [Extracellular]	NA	4	0
Prolyl-Arginyl-Cysteine [Extracellular]	NA	7	4
Prolyl-Asparaginyl-Cysteine [Extracellular]	NA	3	7
Prolyl-Cysteine [Extracellular]	NA	6	5
Prolyl-Glutamatsyl-Lysine [Extracellular]	NA	7	2
Prolyl-Glutaminyl-Proline [Extracellular]	NA	2	4
Prolyl-Histidine [Extracellular]	NA	2	4
Prolyl-Histidyl-Tyrosine [Extracellular]	NA	7	6
Prolyl-Leucyl-Arginine [Extracellular]	NA	3	4
Prolyl-Lysyl-Proline [Extracellular]	NA	4	5
Prolyl-Phenylalanine [Extracellular]	NA	3	2
Prolyl-Prolyl-Arginine [Extracellular]	NA	1	0
Prolyl-Prolyl-Proline [Extracellular]	NA	3	2
Prolyl-Tryptophanyl-Lysine [Extracellular]	NA	0	4
Prolyl-Tryptophanyl-Threonine [Extracellular]	NA	3	4
Prolyl-Valyl-Glutamine [Extracellular]	NA	4	6
propane-1,2-diol [Extracellular]	C00583	8	0
propanoate [Extracellular]	C00163	5	0
Propionyl-Glycine [Extracellular]	NA	6	1
prostaglandin A1 [Extracellular]	C04685	2	7
prostaglandin A2 [Extracellular]	C05953	3	11
prostaglandin B1 [Extracellular]	C00959	0	10
prostaglandin B2 [Extracellular]	C05954	1	13
prostaglandin C1 [Extracellular]	C04686	0	11
prostaglandin C2 [Extracellular]	C05955	1	12
prostaglandin D2 [Extracellular]	C00696	2	12
prostaglandin E1 [Extracellular]	C04741	0	11
prostaglandin E2 [Extracellular]	C00584	1	10
prostaglandin E3 [Extracellular]	C06439	3	2
prostaglandin F1alpha [Extracellular]	C06475	1	11
prostaglandin F2alpha [Extracellular]	C00639	2	11
prostaglandin G2 [Extracellular]	C05956	2	10
prostaglandin H2 [Extracellular]	C00427	1	12
prostaglandin I2 [Extracellular]	C01312	1	12
prostaglandin J2 [Extracellular]	C05957	3	10
prothrombin [Extracellular]	NA	1	8
protoporphyrin [Extracellular]	C02191	4	2
provitamin D3 [Extracellular]	C01164	5	1
PRPP [Extracellular]	C00119	10	3
PS-LD pool [Extracellular]	C02737	5	4
putrescine [Extracellular]	C00134	5	5
pyridoxal [Extracellular]	C00250	3	2
pyridoxal-phosphate [Extracellular]	C00018	6	3
pyruvate [Extracellular]	C00022	7	3
quinolinate [Extracellular]	C03722	5	5
quinonoid dihydrobiopterin [Extracellular]	C02953	2	4
retinal [Extracellular]	C00376	6	4
retinoyl-glucuronide [Extracellular]	C11061	3	4
retinyl-ester [Extracellular]	C02075	6	6
ribitol [Extracellular]	C00474	1	6
ribose [Extracellular]	C00121	9	2
saccharopine [Extracellular]	C00449	3	9
S-adenosylmethioninamine [Extracellular]	C01137	6	5
SAH [Extracellular]	C00021	1	5
salsolinol [Extracellular]	C09642	10	3
SAM [Extracellular]	C00019	2	3
sarcosine [Extracellular]	C00213	4	3
Sebacicacid [Extracellular]	C08277	8	1
Sebacoyl Carnitine [Extracellular]	NA	4	3
serine [Extracellular]	C00065	5	3
serotonin [Extracellular]	C00780	2	7
Seryl-Arginyl-Alanine [Extracellular]	NA	1	5
Seryl-Arginyl-Tryptophan [Extracellular]	NA	3	6
Seryl-Cysteinyl-Arginine [Extracellular]	NA	6	4
Seryl-Glycyl-Glutamate [Extracellular]	NA	3	2
Seryl-Lysyl-Histidine [Extracellular]	NA	3	7
Seryl-Phenylalanyl-Lysine [Extracellular]	NA	2	4
Seryl-Tryptophanyl-Histidine [Extracellular]	NA	3	4
sialyl(1,3)-sialyl(2,6)-galactosylgloboside [Extracellular]	NA	0	3
sialyl(2,3)-sialyl(2,6)-galactosylgloboside [Extracellular]	NA	1	3
sialyl-Tn antigen [Extracellular]	NA	2	9
SM pool [Extracellular]	C00550	3	0
sn-glycerol-3-PC [Extracellular]	C00670	3	2
sn-glycerol-3-phosphate [Extracellular]	C00093	0	3
spermidine [Extracellular]	C00315	1	7
spermidine dialdehyde [Extracellular]	NA	1	1
spermidine monoaldehyde 1 [Extracellular]	NA	7	2
spermidine monoaldehyde 2 [Extracellular]	NA	5	3
spermine [Extracellular]	C00750	1	7
spermine dialdehyde [Extracellular]	NA	0	2
spermine monoaldehyde [Extracellular]	NA	0	0
sphinganine [Extracellular]	C00836	3	3
sphinganine-1-phosphate [Extracellular]	C01120	1	2
sphingosine [Extracellular]	C00319	2	2
sphingosine-1-phosphate [Extracellular]	C06124	1	2
sphingosylphosphorylcholine [Extracellular]	NA	0	6
squalene [Extracellular]	C00751	5	4
S-Sulfo-L-Cysteine [Extracellular]	C05824	1	5
stearate [Extracellular]	C01530	2	1
stearidonic acid [Extracellular]	C16300	2	5
stearoylcarnitine [Extracellular]	NA	1	11
Suberic Acid [Extracellular]	C08278	2	1
Suberyl Carnitine [Extracellular]	NA	2	8
Suberyl-Glycine [Extracellular]	NA	1	0
succinate semialdehyde [Extracellular]	C00232	10	1
Succinyl Carnitine [Extracellular]	NA	2	3
Succinylacetone [Extracellular]	NA	4	4
sulfate [Extracellular]	C00059	2	9
sulfite [Extracellular]	C00094	4	4
sulfochenodeoxycholate [Extracellular]	NA	3	0
taurine [Extracellular]	C00245	8	2
taurochenodeoxycholate [Extracellular]	C05465	6	1
Taurochenodeoxycholic acid 3-sulfate [Extracellular]	NA	2	1
taurocholate [Extracellular]	C05122	1	1
Taurocholic acid 3-sulfate [Extracellular]	NA	2	1
taurodeoxycholate [Extracellular]	C05463	2	0
Taurodeoxycholic acid 3-sulfate [Extracellular]	NA	3	0
Taurohyocholic acid; N-(3alpha,6alpha,7alpha-Trihydroxy-5beta-cholan-24-oyl)taurine [Extracellular]	C15516	1	0
testosterone [Extracellular]	C00535	0	2
testosterone glucuronide [Extracellular]	C11134	3	0
testosterone sulfate [Extracellular]	NA	2	1
tetradecenoylcarnitine(5) [Extracellular]	NA	5	2
tetrahydrobiopterin [Extracellular]	C00272	3	3
THF [Extracellular]	C00101	9	2
thiamin-P [Extracellular]	C01081	2	7
thiamin-PPP [Extracellular]	C03028	5	2
thiosulfate [Extracellular]	NA	0	8
Threonyl-Arginyl-Tyrosine [Extracellular]	NA	3	2
Threonyl-Asparaginyl-Tyrosine [Extracellular]	NA	4	2
Threonyl-Glutaminyl-Glutamate [Extracellular]	NA	5	7
Threonyl-Glutaminyl-Tyrosine [Extracellular]	NA	3	1
Threonyl-Histidinyl-Histidine [Extracellular]	NA	4	3
Threonyl-Isoleucyl-Arginine [Extracellular]	NA	2	4
Threonyl-Methionyl-Arginine [Extracellular]	NA	1	1
Threonyl-Phenylalanyl-Arginine [Extracellular]	NA	4	2
Threonyl-Seryl-Arginine [Extracellular]	NA	1	6
Threonyl-Threonyl-Arginine [Extracellular]	NA	3	5
Threonyl-Tyrosyl-Methionine [Extracellular]	NA	6	1
thromboxane A2 [Extracellular]	C02198	1	11
thromboxane B2 [Extracellular]	C05963	0	9
thymidine [Extracellular]	C00214	1	5
thymine [Extracellular]	C00178	1	5
Tiglyl Carnitine [Extracellular]	NA	4	6
Tiglyl Glycine [Extracellular]	NA	2	4
Trans,Cis,Cis-2,11,14-Eicosatrienoic Acid [Extracellular]	NA	1	9
trans-4-hydroxy-L-proline [Extracellular]	C01157	4	1
Trans-Delta-2-Heptadecanoic Acid [Extracellular]	NA	1	1
tricosanoic acid [Extracellular]	NA	1	3
tridecylic acid [Extracellular]	C17076	0	3
tryptamine [Extracellular]	C00398	3	10
Tryptophanyl-Alanyl-Proline [Extracellular]	NA	3	4
Tryptophanyl-Arginyl-Alanine [Extracellular]	NA	2	5
Tryptophanyl-Aspartyl-Aspartate [Extracellular]	NA	1	11
Tryptophanyl-Glutaminyl-Glutamine [Extracellular]	NA	6	5
Tryptophanyl-Glutamyl-Glycine [Extracellular]	NA	4	5
Tryptophanyl-Glutamyl-Leucine [Extracellular]	NA	3	7
Tryptophanyl-Glutamyl-Proline [Extracellular]	NA	8	4
Tryptophanyl-Glutamyl-Tyrosine [Extracellular]	NA	3	7
Tryptophanyl-Glycyl-Aspartate [Extracellular]	NA	4	6
Tryptophanyl-Glycyl-Leucine [Extracellular]	NA	3	4
Tryptophanyl-Glycyl-Phenylalanine [Extracellular]	NA	3	7
Tryptophanyl-Glycyl-Valine [Extracellular]	NA	3	6
Tryptophanyl-Histidyl-Methionine [Extracellular]	NA	3	2
Tryptophanyl-Isoleucyl-Lysine [Extracellular]	NA	4	3
Tryptophanyl-Isoleucyl-Tryptophan [Extracellular]	NA	1	4
Tryptophanyl-Leucyl-Valine [Extracellular]	NA	6	2
Tryptophanyl-Lysine [Extracellular]	NA	3	5
Tryptophanyl-Methionyl-Arginine [Extracellular]	NA	5	3
Tryptophanyl-Methionyl-Valine [Extracellular]	NA	4	1
Tryptophanyl-Phenylalanine [Extracellular]	NA	3	4
Tryptophanyl-Prolyl-Glycine [Extracellular]	NA	2	2
Tryptophanyl-Prolyl-Leucine [Extracellular]	NA	1	8
Tryptophanyl-Prolyl-Valine [Extracellular]	NA	5	3
Tryptophanyl-Seryl-Tyrosine [Extracellular]	NA	1	6
Tryptophanyl-Threonyl-Glutamate [Extracellular]	NA	2	5
Tryptophanyl-Threonyl-Isoleucine [Extracellular]	NA	3	1
Tryptophanyl-Threonyl-Tyrosine [Extracellular]	NA	3	2
Tryptophanyl-Tyrosyl-Glutamine [Extracellular]	NA	4	4
Tryptophanyl-Tyrosyl-Tyrosine [Extracellular]	NA	1	8
Tryptophanyl-Valyl-Aspartate [Extracellular]	NA	4	6
type III A glycolipid [Extracellular]	NA	2	4
type IIIAb [Extracellular]	NA	2	2
tyramine [Extracellular]	C00483	1	7
tyramine-O-sulfate [Extracellular]	NA	7	6
tyrosine [Extracellular]	C00082	1	9
Tyrosyl-Alanine [Extracellular]	NA	4	5
Tyrosyl-Alaninyl-Phenylalanine [Extracellular]	NA	4	3
Tyrosyl-Arginyl-Glutamate [Extracellular]	NA	5	3
Tyrosyl-Arginyl-Serine [Extracellular]	NA	4	5
Tyrosyl-Aspartyl-Arginine [Extracellular]	NA	1	7
Tyrosyl-Cysteinyl-Glycine [Extracellular]	NA	5	3
Tyrosyl-Cysteinyl-Threonine [Extracellular]	NA	3	2
Tyrosyl-Glutamate [Extracellular]	NA	3	10
Tyrosyl-Leucyl-Arginine [Extracellular]	NA	5	1
Tyrosyl-Phenylalanyl-Tyrosine [Extracellular]	NA	4	6
Tyrosyl-Threonine [Extracellular]	NA	4	1
Tyrosyl-Tryptophanyl-Phenylalanine [Extracellular]	NA	3	3
Tyrosyl-Tyrosine [Extracellular]	NA	1	8
Tyrosyl-Valyl-Methionine [Extracellular]	NA	5	3
ubiquinol [Extracellular]	C00390	2	4
ubiquinone [Extracellular]	C00399	5	6
UDP [Extracellular]	C00015	4	1
UDP-glucuronate [Extracellular]	C00167	5	5
UMP [Extracellular]	C00105	3	0
undecylic acid [Extracellular]	C17715	1	1
uracil [Extracellular]	C00106	2	1
urate [Extracellular]	C00366	5	1
urea [Extracellular]	C00086	7	1
uridine [Extracellular]	C00299	2	2
urocanate [Extracellular]	C00785	2	6
uroporphyrin I [Extracellular]	C05767	6	3
UTP [Extracellular]	C00075	3	2
V3(NeuAc)2-Gb5Cer [Extracellular]	NA	0	1
valeric acid [Extracellular]	C00803	5	0
Valyl-Arginyl-Glycine [Extracellular]	NA	2	6
Valyl-Histidyl-Asparagine [Extracellular]	NA	5	1
Valyl-Leucyl-Phenylalanine [Extracellular]	NA	4	1
Valyl-Lysyl-Tyrosine [Extracellular]	NA	6	4
Valyl-Phenylalanyl-Arginine [Extracellular]	NA	5	2
Valyl-Prolyl-Tryptophan [Extracellular]	NA	4	3
Valyl-Seryl-Arginine [Extracellular]	NA	1	4
Valyl-Tryptophanyl-Phenylalanine [Extracellular]	NA	3	2
Valyl-Tryptophanyl-Valine [Extracellular]	NA	3	1
Valyl-Valine [Extracellular]	NA	4	1
Vanil-Lactate [Extracellular]	NA	8	6
vanillylmandelate [Extracellular]	C05584	4	3
VI3NeuAc-nLc6Cer [Extracellular]	NA	1	1
vitamin D3 [Extracellular]	C05443	6	1
VLDL remnant [Extracellular]	NA	7	3
xanthine [Extracellular]	C00385	5	5
xanthosine [Extracellular]	C01762	5	3
xanthosine-5-phosphate [Extracellular]	C00655	1	1
xanthurenate [Extracellular]	C02470	8	1
ximenic acid [Extracellular]	NA	1	0
xylitol [Extracellular]	C00379	6	2

## Sheet: Original_TIMBR
Metabolites	KEGG Ids	Number of comparisons where level of the related metabolite predicted to be increased	Number of comparisons where level of the related metabolite predicted to be decreased
(10Z)-heptadecenoic acid [Extracellular]	NA	4	2
(11Z,14Z)-eicosadienoic acid [Extracellular]	C16525	2	2
(11Z,14Z,17Z)-eicosatrienoic acid [Extracellular]	C16522	0	6
(13Z)-eicosenoic acid [Extracellular]	NA	4	4
(13Z)-octadecenoic acid [Extracellular]	NA	5	5
(13Z,16Z)-docosadienoic acid [Extracellular]	C16533	3	3
(18R)-HEPE [Extracellular]	NA	3	1
(24R)-24,25-dihydroxycalciol [Extracellular]	C07712	5	4
(4Z,7Z,10Z,13Z,16Z)-DPA [Extracellular]	NA	4	1
(5-L-glutamyl)-L-amino acid [Extracellular]	C03740	0	10
(6Z,9Z)-octadecadienoic acid [Extracellular]	NA	0	3
(6Z,9Z)-octadecadienoylcarnitine [Extracellular]	NA	6	3
(6Z,9Z,12Z,15Z,18Z)-TPA [Extracellular]	NA	4	3
(6Z,9Z,12Z,15Z,18Z,21Z)-THA [Extracellular]	NA	3	2
(7Z)-octadecenoic acid [Extracellular]	NA	1	7
(7Z)-tetradecenoic acid [Extracellular]	NA	3	8
(9E)-octadecenoylcarnitine [Extracellular]	NA	2	2
(9E)-tetradecenoic acid [Extracellular]	NA	3	7
(9Z,12Z,15Z,18Z)-TTA [Extracellular]	NA	4	3
(9Z,12Z,15Z,18Z,21Z)-TPA [Extracellular]	NA	4	2
(R)-3-hydroxybutanoate [Extracellular]	C01089	5	3
(R)-mevalonate [Extracellular]	C00418	2	2
(S)-2-aminobutanoate [Extracellular]	C02356	3	0
(S)-3-sulfolactate [Extracellular]	C11499	1	8
(S)-Glycerate [Extracellular]	NA	4	2
(Z,Z,Z)-7,10,13-Hexadecatrienoic Acid [Extracellular]	NA	0	10
[apotransferin] [Extracellular]	C05780	0	10
[protein]-L-lysine [Extracellular]	C02188	11	1
1,2-dehydrosalsolinol [Extracellular]	NA	2	8
1,2-diacylglycerol-LD-PC pool [Extracellular]	NA	5	3
1,2-diacylglycerol-LD-TAG pool [Extracellular]	NA	7	3
1,3-diaminopropane [Extracellular]	C00986	0	1
10,13,16,19-docosatetraenoic acid [Extracellular]	NA	3	3
10,13,16-docosatriynoic acid [Extracellular]	NA	4	2
10-HETE [Extracellular]	C14748	5	1
11,12-EET [Extracellular]	C14770	1	0
11-dehydro-thromboxane B2 [Extracellular]	NA	5	1
11-deoxycorticosterone [Extracellular]	C03205	1	3
11-deoxycortisol [Extracellular]	C05488	1	5
12(13)-EpOME [Extracellular]	C14826	3	0
12(S)-HHT [Extracellular]	NA	4	0
12(S)-HPETE [Extracellular]	C05965	2	1
12,13-hydroxyoctadec-9(z)-enoate [Extracellular]	C14829	1	2
12,15,18,21-tetracosatetraenoic acid [Extracellular]	NA	3	3
12-hydroxy-arachidonate [Extracellular]	NA	1	0
12-hydroxydodecanoic acid [Extracellular]	C08317	4	5
13(S)-HPODE [Extracellular]	C04717	5	4
13,16,19-docosatrienoic acid [Extracellular]	C16534	2	4
13-cis-retinoate [Extracellular]	NA	8	1
13-cis-retinoyl-glucuronide [Extracellular]	NA	3	0
14,15-DiHETE [Extracellular]	NA	1	0
14,15-EET [Extracellular]	C14771	1	0
14-hydroxytetradecanoic acid [Extracellular]	NA	6	3
15(R)-HEPE [Extracellular]	NA	2	1
15(S)-HEPE [Extracellular]	NA	1	0
15(S)-HETrE [Extracellular]	NA	5	0
15(S)-HPETE [Extracellular]	C05966	1	0
15-deoxy-PGD2 [Extracellular]	NA	2	0
15-deoxy-prostaglandin J2 [Extracellular]	NA	2	1
15-Keto-Prostaglandin F2A [Extracellular]	NA	5	0
16alpha-hydroxydehydroepiandrosterone [Extracellular]	C05139	1	1
16alpha-hydroxyestrone [Extracellular]	C05300	1	2
16-glucuronide-estriol [Extracellular]	C05504	1	1
16-hydroxyhexadecanoic acid [Extracellular]	NA	1	4
17alpha-hydroxypregnenolone [Extracellular]	C05138	1	5
17alpha-hydroxypregnenolone sulfate [Extracellular]	NA	1	4
17alpha-hydroxyprogesterone [Extracellular]	C01176	1	3
18-hydroxy-arachidonate [Extracellular]	NA	1	0
19-Hydroxyandrost-4-Ene-3,17-Dione [Extracellular]	NA	1	3
19-hydroxytestosterone [Extracellular]	NA	2	2
1-acylglycerol-3P pool [Extracellular]	NA	4	6
1-alkyl-2-lysoglycerol-3-phosphocholine [Extracellular]	C04317	1	1
1-methylnicotinamide [Extracellular]	C02918	1	2
1-organyl-2-lyso-sn-glycero-3-phosphocholine [Extracellular]	NA	2	1
2,5-dihydroxybenzoate [Extracellular]	C00628	7	0
20alpha-hydroxy-4-pregnen-3-one [Extracellular]	C04042	2	3
20-COOH-LTB4 [Extracellular]	C05950	7	1
20-hydroxy-arachidonate [Extracellular]	NA	2	1
20-OH-LTB4 [Extracellular]	C04853	6	1
21-hydroxyallopregnanolone [Extracellular]	C13713	1	5
21-hydroxypregnenolone [Extracellular]	C05485	1	4
24-hydroxycholesterol [Extracellular]	C13550	2	5
25-hydroxycholesterol [Extracellular]	NA	2	4
26-hydroxycholesterol [Extracellular]	C06340	2	4
2-acetyl-1-alkyl-sn-glycero-3-phosphocholine [Extracellular]	C04598	0	0
2-arachidonoylglycerol [Extracellular]	C13856	3	6
2-Hydroxy-3-Methyl-Valerate [Extracellular]	NA	3	9
2-Hydroxyadipic Acid [Extracellular]	NA	6	1
2-hydroxybutyrate [Extracellular]	C05984	4	1
2-hydroxyestradiol-17beta [Extracellular]	C05301	1	2
2-hydroxyestrone [Extracellular]	C05298	1	2
2-Hydroxy-Isovalerate [Extracellular]	NA	3	8
2-hydroxyphenylacetate [Extracellular]	C05852	8	0
2-lysolecithin pool [Extracellular]	C04230	2	1
2-methoxyestradiol-17beta [Extracellular]	C05302	1	2
2-methoxyestrone [Extracellular]	C05299	1	2
2-Methyl-3-Hydroxy-Butyrate [Extracellular]	NA	6	1
2-Methyl-3-Hydroxy-Valerate [Extracellular]	NA	4	2
2-methylbutyrylglycine [Extracellular]	NA	10	2
2-methylcitrate [Extracellular]	C02225	4	1
2-oxo-3-methylvalerate [Extracellular]	C03465	8	4
2-oxoadipate [Extracellular]	C00322	8	1
2-oxobutyrate [Extracellular]	C00109	3	0
2-phospho-D-glycerate [Extracellular]	C00631	2	2
3,4-dihydroxymandelate [Extracellular]	C05580	4	6
3,4-dihydroxyphenylacetate [Extracellular]	C01161	4	8
3,4-Dihydroxyphenylethanol [Extracellular]	NA	3	8
3,4-dihydroxyphenylethyleneglycol [Extracellular]	C05576	4	5
3,8-LD1 [Extracellular]	NA	3	0
3alpha,12alpha-dihydroxy-5beta-cholanate [Extracellular]	C04483	1	1
3alpha,7alpha,12alpha-trihydroxy-5beta-cholestanate [Extracellular]	C04722	1	3
3alpha,7alpha-dihydroxy-5beta-cholestanate [Extracellular]	C04554	2	4
3-Dehydrocholic acid; 3oxo-7alpha,12alpha-Dihydroxy-5beta-cholan-24-oic acid [Extracellular]	NA	1	3
3-dehydro-Deoxycholate [Extracellular]	NA	1	1
3-deoxy-D-glycero-D-galacto-2-nonulosonic acid [Extracellular]	NA	2	10
3-Hydoxy-Suberic Acid [Extracellular]	NA	1	3
3-Hydroxy Butyryl Carnitine [Extracellular]	NA	5	1
3-Hydroxy Tetradecenoyl-7-Carnitine [Extracellular]	NA	9	1
3-Hydroxy Trans5,8Tetradecadienoyl Carnitine [Extracellular]	NA	3	4
3-Hydroxy Trans7,10-Hexadecadienoyl Carnitine [Extracellular]	NA	6	4
3-Hydroxy-3-Methyl-Glutarate [Extracellular]	NA	7	3
3-Hydroxy-Adipate [Extracellular]	NA	7	1
3-hydroxyanthranilate [Extracellular]	C00632	10	1
3-Hydroxydecanoylcarnitine [Extracellular]	NA	3	2
3-Hydroxydodecanoylcarnitine [Extracellular]	NA	4	5
3-Hydroxy-Glutarate [Extracellular]	NA	7	1
3-Hydroxyhexadecanoylcarnitine [Extracellular]	NA	4	4
3-Hydroxyhexadecenoylcarnitine [Extracellular]	NA	6	2
3-Hydroxy-Isovaleryl Carnitine [Extracellular]	NA	6	0
3-hydroxyisobutyrate [Extracellular]	C06001	6	1
3-Hydroxyisovaleric Acid [Extracellular]	NA	5	1
3-hydroxy-L-kynurenine [Extracellular]	C03227	11	1
3-Hydroxyoctadecadienoylcarnitine [Extracellular]	NA	3	0
3-Hydroxyoctadecanoyl Carnitine [Extracellular]	NA	2	1
3-Hydroxy-Sebacic Acid [Extracellular]	NA	0	5
3-Hydroxy-Tetradecanoyl Carnitine [Extracellular]	NA	3	6
3-keto-beta-D-galactose [Extracellular]	C05394	0	10
3-ketolactose [Extracellular]	C05403	0	10
3-mercaptolactate-cysteine-disulfide [Extracellular]	NA	3	1
3-methoxytyramine [Extracellular]	C05587	4	8
3-methyl-2-oxobutyrate [Extracellular]	C00141	8	4
3-methylcrotonoylglycine [Extracellular]	NA	5	3
3-Methyl-Glutaconate [Extracellular]	NA	4	3
3-Methyl-Glutarate [Extracellular]	NA	5	3
3-Methylhistidine [Extracellular]	NA	6	0
3-Methyl-Thio-Propionate [Extracellular]	NA	12	0
3-O-methyldopa [Extracellular]	NA	7	1
3-phospho-D-glycerate [Extracellular]	C00197	2	2
3-phosphoserine [Extracellular]	C01005	4	1
3-ureidoisobutyrate [Extracellular]	C05100	6	2
3-ureidopropionate [Extracellular]	C02642	2	4
4-acetamidobutanoate [Extracellular]	C02946	1	6
4-aminobutanal [Extracellular]	C00555	0	10
4-aminobutyrate [Extracellular]	C00334	2	1
4-androstene-3,17-dione [Extracellular]	C00280	1	3
4-coumarate [Extracellular]	C00811	4	4
4-hydroxy-17beta-estradiol [Extracellular]	C14209	1	2
4-hydroxy-2-nonenal [Extracellular]	NA	4	7
4-hydroxy-2-quinolinecarboxylic acid [Extracellular]	C01717	11	1
4-hydroxybenzoate [Extracellular]	C00156	2	0
4-Hydroxy-Butyrate [Extracellular]	NA	3	3
4-hydroxyphenylacetate [Extracellular]	C00642	4	9
4-hydroxyphenyllactate [Extracellular]	C03672	3	3
4-hydroxyphenylpyruvate [Extracellular]	C01179	3	2
4-hydroxyretinoic acid [Extracellular]	NA	11	0
4-methyl-2-oxopentanoate [Extracellular]	C00233	8	4
4-pyridoxate [Extracellular]	C00847	1	2
4-S-Glutathionyl-5,6-Dihydroxyindoline [Extracellular]	NA	2	1
5(S)-HEPE [Extracellular]	NA	2	1
5(S)-HETE [Extracellular]	C04805	2	1
5(S)-HPETE [Extracellular]	NA	2	0
5,10-methylene-THF [Extracellular]	C00143	10	0
5,12,20-TriHETE [Extracellular]	NA	6	1
5,15-DiHETE [Extracellular]	NA	3	2
5,6-Dihydrouracil [Extracellular]	C00429	1	5
5,6-EET [Extracellular]	C14768	5	0
5,8,11,14,17-Eicosapentenoic Acid [Extracellular]	NA	0	4
5alpha-androstane-3,17-dione [Extracellular]	C00674	1	2
5alpha-androstane-3alpha,17beta-diol [Extracellular]	NA	1	3
5-alpha-dihydrotestosterone [Extracellular]	C03917	1	2
5alpha-dihydrotestosterone-glucuronide [Extracellular]	NA	1	1
5alpha-dihydrotestosterone-sulfate [Extracellular]	NA	1	1
5alpha-pregnane-3,20-dione [Extracellular]	C03681	1	4
5-aminolevulinate [Extracellular]	C00430	0	6
5beta-cholestane-3alpha,7alpha,26-triol [Extracellular]	C05444	2	5
5-Hydroxyhexanoic Acid [Extracellular]	NA	8	2
5-hydroxyindoleacetate [Extracellular]	C05635	4	10
5-hydroxy-L-tryptophan [Extracellular]	C01017	3	8
5-hydroxytryptophol [Extracellular]	NA	3	9
5-L-gamma-glutamyl [Extracellular]	NA	1	1
5-methoxytryptophol [Extracellular]	NA	4	8
5-methyl-THF [Extracellular]	C00440	11	0
5-methylthioadenosine [Extracellular]	C00170	4	1
5-oxoproline [Extracellular]	C01879	0	6
5-S-cysteinyldopa [Extracellular]	C17935	8	1
5-S-Cysteinyldopamine [Extracellular]	NA	2	7
5-S-Cysteinylglycine Dopa [Extracellular]	NA	0	7
5-S-glutathionyl-dopamine [Extracellular]	NA	0	8
5-S-glutathionyl-L-dopa [Extracellular]	NA	0	3
6,7-dihydroxy-1,2,3,4-tetrahydroisoquinoline [Extracellular]	NA	3	8
6-[(1S,2R)-1,2-dihydroxy-3-triphosphooxypropyl]-7,8-dihydropterin [Extracellular]	C04895	0	9
6beta-hydroxytestosterone [Extracellular]	C14497	1	1
6-deoxy-L-galactose [Extracellular]	C01019	2	8
6-hydroxymelatonin [Extracellular]	C05643	2	7
6-oxo-prostaglandin F1alpha [Extracellular]	C05961	6	0
6-trans-LTB4 [Extracellular]	NA	6	2
7alpha,12alpha-dihydroxycholest-4-en-3-one [Extracellular]	C05457	1	4
7alpha-hydroxycholest-4-en-3-one [Extracellular]	C05455	2	3
7-Hydroxy-Octanoate [Extracellular]	NA	5	1
7-palmitoleic acid [Extracellular]	NA	6	6
7Z,10Z-Hexadecadienoic Acid [Extracellular]	NA	0	6
8,11-eicosadienoic acid [Extracellular]	NA	1	3
8,9-EET [Extracellular]	C14769	5	0
9(10)-EpOME [Extracellular]	C14825	3	0
9,10-hydroxyoctadec-12(Z)-enoate [Extracellular]	C14828	1	3
9-cis-retinoate [Extracellular]	NA	7	0
9-eicosenoic acid [Extracellular]	NA	3	7
9-heptadecylenic acid [Extracellular]	C16536	5	4
9-O-acetylated-GD3 [Extracellular]	NA	1	3
9-O-acetylated-GT3 [Extracellular]	NA	2	2
acetaldehyde [Extracellular]	C00084	4	6
acetate [Extracellular]	C00033	7	4
acetoacetate [Extracellular]	C00164	6	2
acetone [Extracellular]	C00207	6	7
Acetyl Isoleucine (Chemspider Id: 9964364) [Extracellular]	NA	3	1
acetylcholine [Extracellular]	C01996	0	7
Acetyl-Glycine [Extracellular]	NA	4	0
Acetyl-L-Lysine [Extracellular]	NA	5	0
Acetyl-Threonine [Extracellular]	NA	4	1
adenine [Extracellular]	C00147	0	7
adenosine [Extracellular]	C00212	0	7
Adipic Acid [Extracellular]	C06104	1	3
Adipoyl Carnitine [Extracellular]	NA	2	0
ADP [Extracellular]	C00008	0	7
ADP-ribose [Extracellular]	C00301	0	10
ADP-ribose-2-phosphate [Extracellular]	C03246	0	10
adrenaline [Extracellular]	C00788	5	3
adrenic acid [Extracellular]	C16527	2	1
agmatine [Extracellular]	C00179	1	7
AICAR [Extracellular]	C04677	0	9
AKG [Extracellular]	C00026	5	1
alanine [Extracellular]	C00041	2	3
Alanyl-Arginyl-Cysteine [Extracellular]	NA	3	1
Alanyl-Arginyl-Glycine [Extracellular]	NA	0	0
Alanyl-Asparaginyl-Leucine [Extracellular]	NA	6	2
Alanyl-Glycyl-Lysine [Extracellular]	NA	6	1
Alanyl-Histidyl-Alanine [Extracellular]	NA	7	0
Alanyl-Lysine-Threonine [Extracellular]	NA	6	1
albumin [Extracellular]	NA	0	10
aldosterone [Extracellular]	C01780	1	2
allantoin [Extracellular]	C01551	1	3
allopregnanolone [Extracellular]	NA	1	5
alloxan [Extracellular]	C07599	1	3
aminoacetone [Extracellular]	C01888	3	0
AMP [Extracellular]	C00020	0	8
anandamide [Extracellular]	C11695	7	0
androsterone [Extracellular]	C00523	2	1
androsterone sulfate [Extracellular]	NA	2	1
androsterone-glucuronide [Extracellular]	C11135	1	1
anthranilate [Extracellular]	C00108	12	1
antichymotrypsin [Extracellular]	NA	0	10
antitrypsin [Extracellular]	NA	0	10
apoA1 [Extracellular]	NA	0	10
apoB100 [Extracellular]	NA	0	10
apoC1 [Extracellular]	NA	0	10
apoC2 [Extracellular]	NA	0	9
apoC3 [Extracellular]	NA	0	9
apoE [Extracellular]	NA	0	10
arachidonate [Extracellular]	C00219	2	1
arachidonate derivatives [Extracellular]	NA	0	5
arginine [Extracellular]	C00062	0	9
argininosuccinate [Extracellular]	C03406	1	1
Arginyl-Alanine-Phenylalanine [Extracellular]	NA	6	1
Arginyl-Alanyl-Alanine [Extracellular]	NA	0	0
Arginyl-Alanyl-Threonine [Extracellular]	NA	6	1
Arginyl-Arginine [Extracellular]	NA	0	10
Arginyl-Arginyl-Lysine [Extracellular]	NA	0	8
Arginyl-Arginyl-Metheonine [Extracellular]	NA	0	6
Arginyl-Cystinyl-Glycine [Extracellular]	NA	0	0
Arginyl-Cystinyl-Serine [Extracellular]	NA	5	1
Arginyl-Glutamyl-Glutamate [Extracellular]	NA	0	1
Arginyl-Glutamyl-Proline [Extracellular]	NA	0	6
Arginyl-Glycyl-Glycine [Extracellular]	NA	0	0
Arginyl-Histidyl-Threonine [Extracellular]	NA	8	2
Arginyl-Leucyl-Phenylalanine [Extracellular]	NA	8	2
Arginyl-Lysyl-Aspartate [Extracellular]	NA	7	2
Arginyl-Phenylalanine-Arginine [Extracellular]	NA	0	8
Arginyl-Prolyl-Methionine [Extracellular]	NA	10	1
Arginyl-Prolyl-Threonine [Extracellular]	NA	6	1
Arginyl-Seryl-Serine [Extracellular]	NA	2	3
Arginyl-Valyl-Cysteine [Extracellular]	NA	7	2
Arginyl-Valyl-Tryptophan [Extracellular]	NA	7	2
Argtyrval [Extracellular]	NA	7	2
asparagine [Extracellular]	C00152	1	9
Asparaginyl-Alanyl-Arginine [Extracellular]	NA	1	7
Asparaginyl-Asparaginyl-Arginine [Extracellular]	NA	1	9
Asparaginyl-Cysteinyl-Cysteine [Extracellular]	NA	6	1
Asparaginyl-Methionyl-Proline [Extracellular]	NA	10	1
Asparaginyl-Phenylalanyl-Aspartate [Extracellular]	NA	5	2
Asparaginyl-Phenylalanyl-Cysteine [Extracellular]	NA	8	3
Asparaginyl-Tyrosyl-Glycine [Extracellular]	NA	3	1
Asparaginyl-Tyrosyl-Phenylalanine [Extracellular]	NA	8	3
Asparaginyl-Tyrosyl-Threonine [Extracellular]	NA	7	3
aspartate [Extracellular]	C00049	2	5
Aspartyl-Asparaginyl-Glutamate [Extracellular]	NA	0	2
Aspartyl-Glutamate [Extracellular]	NA	1	4
Aspartyl-Glutamyl-Proline [Extracellular]	NA	1	5
Aspartyl-Glutamyl-Tryptophan [Extracellular]	NA	8	2
Aspartyl-Histidyl-Cysteine [Extracellular]	NA	5	2
Aspartyl-Histidyl-Proline [Extracellular]	NA	6	2
Aspartyl-Lysyl-Glutamate [Extracellular]	NA	8	3
Aspartyl-Lysyl-Histidine [Extracellular]	NA	6	2
Aspartyl-Methionyl-Aspartate [Extracellular]	NA	10	0
Aspartyl-Prolyl-Lysine [Extracellular]	NA	5	2
Aspartyl-Valyl-Asparagine [Extracellular]	NA	4	2
ATP [Extracellular]	C00002	0	8
azelaic acid [Extracellular]	C08261	5	1
behenic acid [Extracellular]	C08281	4	7
beta-alanine [Extracellular]	C00099	1	3
beta-hydroxy-beta-methylbutyrate [Extracellular]	NA	9	2
betaine [Extracellular]	C00719	2	6
bile-PC pool [Extracellular]	NA	3	7
bilirubin [Extracellular]	C00486	1	3
bilirubin-bisglucuronoside [Extracellular]	C05787	1	4
bilirubin-monoglucuronoside [Extracellular]	C03374	1	1
biliverdin [Extracellular]	C00500	1	3
biomass [Extracellular]	NA	1	12
butyrate [Extracellular]	C00246	6	1
calcidiol [Extracellular]	C01561	4	5
calcitriol [Extracellular]	C01673	8	4
cAMP [Extracellular]	C00575	0	7
carbonate [Extracellular]	C01353	9	0
carnosine [Extracellular]	C00386	3	3
CDP [Extracellular]	C00112	0	10
ceramide pool [Extracellular]	C00195	1	7
ceramide-1P pool [Extracellular]	NA	1	8
cerotic acid [Extracellular]	NA	5	6
cGMP [Extracellular]	C00942	0	6
chenodiol [Extracellular]	C02528	1	1
chloride [Extracellular]	C00698	1	12
cholate [Extracellular]	C00695	1	1
cholest-5-ene-3beta,7alpha,24(S)-triol [Extracellular]	NA	1	5
cholest-5-ene-3beta,7alpha,25-triol [Extracellular]	NA	2	4
cholest-5-ene-3beta,7alpha,27-triol [Extracellular]	C06341	2	6
cholesterol [Extracellular]	C00187	2	4
cholesterol-ester pool [Extracellular]	C02530	2	3
cholesterol-ester-palm [Extracellular]	C11251	2	3
cholesterol-sulfate [Extracellular]	C18043	2	4
Cholic acid 3-sulfate [Extracellular]	NA	1	2
Cholic acid-24glucuronide, CA-24G [Extracellular]	NA	1	1
choline [Extracellular]	C00114	0	7
chondroitin sulfate A (GalNAc4S-GlcA) proteoglycan [Extracellular]	NA	0	5
chondroitin sulfate B - dermatan sulfate (IdoA2S-GalNAc4S) proteoglycan [Extracellular]	NA	0	5
chondroitin sulfate C (GalNAc6S-GlcA) proteoglycan [Extracellular]	NA	0	5
chondroitin sulfate D (GlcNAc6S-GlcA2S) proteoglycan [Extracellular]	NA	0	5
chondroitin sulfate E (GalNAc4,6diS-GlcA) proteoglycan [Extracellular]	NA	0	5
Cis,Cis-11,14-Eicosadienoic Acid [Extracellular]	NA	4	2
cis-aconitate [Extracellular]	C00417	6	0
cis-cetoleic acid [Extracellular]	NA	0	6
cis-erucic acid [Extracellular]	C08316	4	5
cis-gondoic acid [Extracellular]	C16526	1	3
cis-vaccenic acid [Extracellular]	C08367	3	5
citrulline [Extracellular]	C00327	2	1
CMP [Extracellular]	C00055	0	10
CO [Extracellular]	C00237	1	3
CO2 [Extracellular]	C00011	7	2
coproporphyrin I [Extracellular]	C05769	0	1
coproporphyrin III [Extracellular]	C05770	0	2
core 4 [Extracellular]	C04917	1	3
core 5 [Extracellular]	NA	4	4
core 7 [Extracellular]	NA	4	4
core 8 [Extracellular]	NA	2	3
corticosterone [Extracellular]	NA	1	4
cortisol [Extracellular]	C00735	1	5
cortisone [Extracellular]	NA	1	4
creatine [Extracellular]	C00300	2	5
creatine-phosphate [Extracellular]	C02305	1	5
creatinine [Extracellular]	C00791	1	6
CTP [Extracellular]	C00063	0	10
cys-gly [Extracellular]	C01419	0	9
cysteine [Extracellular]	C00097	6	0
Cystyl-Asparaginyl-Methionine [Extracellular]	NA	8	2
Cystyl-Aspartyl-Phenylalanine [Extracellular]	NA	4	2
Cystyl-Cysteine [Extracellular]	NA	5	1
Cystyl-Glutaminyl-Methionine [Extracellular]	NA	8	2
Cystyl-Glutamyl-Histidine [Extracellular]	NA	6	2
Cystyl-Glutamyl-Tryptophan [Extracellular]	NA	6	2
Cystyl-Leucyl-Threonine [Extracellular]	NA	7	3
Cystyl-Seryl-Methionine [Extracellular]	NA	8	1
Cystyl-Tyrosyl-Asparagine [Extracellular]	NA	1	1
cytidine [Extracellular]	C00475	0	5
D-3-amino-isobutanoate [Extracellular]	C01205	4	2
D-alanine [Extracellular]	C00133	2	4
D-Arabitol [Extracellular]	NA	0	11
dCMP [Extracellular]	C00239	0	3
decanoic acid [Extracellular]	C01571	4	2
Decanoyl Carnitine [Extracellular]	NA	1	1
de-Fuc form of PA6 (wo peptide linkage) [Extracellular]	NA	1	11
de-Fuc form of PA6 [Extracellular]	NA	1	10
dehydroepiandrosterone [Extracellular]	C01227	1	2
dehydroepiandrosterone sulfate [Extracellular]	C04555	1	2
deoxyadenosine [Extracellular]	C00559	0	7
Deoxycholic acid 3-sulfate [Extracellular]	NA	1	1
Deoxycholic acid-24glucuronide, CDA-24G [Extracellular]	NA	1	1
Deoxycholic acid-3glucuronide, CDA-3G [Extracellular]	NA	1	1
deoxycytidine [Extracellular]	C00881	0	4
deoxyguanosine [Extracellular]	C00330	0	6
deoxyinosine [Extracellular]	C05512	0	6
deoxyribose [Extracellular]	C01801	1	7
deoxyuridine [Extracellular]	C00526	0	4
desmosterol [Extracellular]	C01802	3	7
D-glucarate [Extracellular]	C00818	0	2
D-glucitol [Extracellular]	C00794	1	11
D-gluconic acid [Extracellular]	C00257	2	10
DHA [Extracellular]	C06429	4	1
DHAP [Extracellular]	C00111	1	11
digalactosylceramidesulfate [Extracellular]	C06127	0	4
dihomo-gamma-linolenate [Extracellular]	C03242	2	1
dihydrobiopterin [Extracellular]	C00268	0	9
dihydroneopterin [Extracellular]	C04874	0	9
dihydrothymine [Extracellular]	C00906	5	2
dimethylglycine [Extracellular]	C01026	1	4
disialylgalactosylgloboside [Extracellular]	NA	0	2
disialyl-T antigen [Extracellular]	NA	1	6
Docosanedioicacid [Extracellular]	NA	6	4
Dodecanedioic Acid [Extracellular]	NA	1	3
Dodecanedioyl Carnitine [Extracellular]	NA	3	1
dolichol [Extracellular]	C00381	6	4
dopamine [Extracellular]	C03758	4	8
Dopamine 4-O-Sulphate [Extracellular]	NA	2	10
Dopamine-3-O-Glucuronide [Extracellular]	NA	2	10
dopamine-3-O-sulfate [Extracellular]	C13690	2	10
Dopamine-4-O-Glucuronide [Extracellular]	NA	2	10
DPA [Extracellular]	C16513	5	1
D-xylose [Extracellular]	C00181	2	10
D-xylulose [Extracellular]	C00310	2	10
eicosanoate [Extracellular]	C06425	3	4
elaidate [Extracellular]	C00712	6	4
EPA [Extracellular]	C06428	3	1
estradiol-17beta [Extracellular]	C00951	1	1
estradiol-17beta 3-glucuronide [Extracellular]	C05503	1	1
estriol [Extracellular]	C05141	1	1
estrone [Extracellular]	C00468	1	2
estrone 3-sulfate [Extracellular]	C02538	1	2
estrone-glucuronide [Extracellular]	C11133	1	1
ethanolamine [Extracellular]	C00189	5	4
ethanolamine-phosphate [Extracellular]	C00346	4	2
Ethylmalonic Acid [Extracellular]	NA	2	7
eumelanin [Extracellular]	C17937	10	2
F1alpha [Extracellular]	NA	0	4
FAD [Extracellular]	C00016	0	7
Fatty Acid 9-Cis-Retinol [Extracellular]	NA	5	3
fatty acid pool [Extracellular]	NA	2	7
Fe3+ [Extracellular]	C14819	10	0
fibrinogen [Extracellular]	C00393	0	10
FMN [Extracellular]	C00061	0	10
formaldehyde [Extracellular]	C00067	0	3
formate [Extracellular]	C00058	2	4
formyl-N-acetyl-5-methoxykynurenamine [Extracellular]	C05642	2	5
fructose [Extracellular]	C02336	0	11
fructose-1,6-bisphosphate [Extracellular]	C00354	1	11
fucacgalfucgalacglcgalgluside heparan sulfate [Extracellular]	NA	0	1
fucfuc132galacglcgal14acglcgalgluside heparan sulfate [Extracellular]	NA	2	6
fucfucfucgalacglc13galacglcgal14acglcgalgluside heparan sulfate [Extracellular]	NA	0	10
fucfucfucgalacglcgal14acglcgalgluside heparan sulfate [Extracellular]	NA	0	11
fucgalfucgalacglcgalgluside heparan sulfate [Extracellular]	NA	0	2
fucosyl-galactosylgloboside [Extracellular]	NA	0	1
fumarate [Extracellular]	C00122	3	0
G00022 [Extracellular]	NA	0	9
G00032 [Extracellular]	NA	0	5
G00040 [Extracellular]	NA	1	4
G00079 [Extracellular]	NA	0	8
G00082 [Extracellular]	NA	0	9
G00083 [Extracellular]	NA	0	3
G00086 [Extracellular]	NA	0	9
GA1 [Extracellular]	C06136	2	1
galactitol [Extracellular]	C01697	0	11
galactose [Extracellular]	C00984	0	11
galfuc12gal14acglcgalgluside heparan sulfate [Extracellular]	NA	1	1
galfucgalacglcgal14acglcgalgluside heparan sulfate [Extracellular]	NA	1	5
galgalfucfucgalacglcgalacglcgal14acglcgalgluside heparan sulfate [Extracellular]	NA	0	9
galgalgalthcrm heparan sulfate [Extracellular]	NA	0	3
gal-glcnac-gal-globoside [Extracellular]	NA	1	1
gamma-butyrobetaine [Extracellular]	C01181	6	1
gamma-glutamyl-cysteine [Extracellular]	C00669	0	3
gamma-linolenate [Extracellular]	C06426	2	4
Ganglioside Gm1 [Extracellular]	NA	0	2
GD1b [Extracellular]	C06141	1	3
GD1beta [Extracellular]	NA	0	1
GD1c [Extracellular]	NA	1	2
glcnac-alpha-1,4-core 1 [Extracellular]	NA	0	3
glcnac-alpha-1,4-core 2 [Extracellular]	NA	0	5
globoside [Extracellular]	C03272	0	1
glucose [Extracellular]	C00031	6	2
glucose-1,6-bisphosphate [Extracellular]	C01231	1	11
glucosylceramide pool [Extracellular]	C01190	3	5
glucuronate [Extracellular]	C00191	1	11
Glutaconate [Extracellular]	NA	7	1
glutamate [Extracellular]	C00025	2	1
glutamine [Extracellular]	C00064	4	3
Glutaminyl-Arginyl-Leucine [Extracellular]	NA	6	1
Glutaminyl-Asparaginyl-Glutamine [Extracellular]	NA	0	2
Glutaminyl-Asparaginyl-Leucine [Extracellular]	NA	7	2
Glutaminyl-Histidyl-Histidine [Extracellular]	NA	8	3
Glutaminyl-Histidyl-Lysine [Extracellular]	NA	8	2
Glutaminyl-Lysyl-Lysine [Extracellular]	NA	6	3
Glutaminyl-Lysyl-Tryptophan [Extracellular]	NA	8	2
Glutaminyl-Prolyl-Glutamate [Extracellular]	NA	0	2
Glutaminyl-Tryptophanyl-Glutamate [Extracellular]	NA	7	2
Glutaminyl-Tyrosyl-Leucine [Extracellular]	NA	7	3
Glutamyl-Glutamate [Extracellular]	NA	1	1
Glutamyl-Isoleucyl-Lysine [Extracellular]	NA	6	2
Glutamyl-Leucine [Extracellular]	NA	6	1
Glutamyl-Methionine [Extracellular]	NA	10	0
Glutamyl-Methioninyl-Histidine [Extracellular]	NA	11	1
Glutamyl-Threonine [Extracellular]	NA	6	1
Glutamyl-Threonyl-Lysine [Extracellular]	NA	6	2
Glutamyl-Tryptophanyl-Alanine [Extracellular]	NA	6	2
Glutaryl Carnitine [Extracellular]	NA	6	1
glyceraldehyde [Extracellular]	C02154	2	9
glycerate [Extracellular]	C00258	4	1
glycerol [Extracellular]	C00116	1	7
Glycerol 2-Phosphate [Extracellular]	NA	1	11
glycerone [Extracellular]	C00184	0	10
glycine [Extracellular]	C00037	4	1
glycochenodeoxycholate [Extracellular]	C05466	1	1
Glycochenodeoxycholic acid 3-sulfate [Extracellular]	NA	1	1
glycocholate [Extracellular]	C01921	1	1
Glycocholic acid 3-sulfate [Extracellular]	NA	1	2
glycodeoxycholate [Extracellular]	C05464	1	1
Glycodeoxycholic acid 3-sulfate [Extracellular]	NA	1	1
glycogen [Extracellular]	C00182	2	12
glycogenin G4G4 [Extracellular]	NA	0	10
glycolate [Extracellular]	C00160	1	2
glycolipid [Extracellular]	NA	0	3
Glycyl-Histidyl-Asparagine [Extracellular]	NA	7	2
Glycyl-Histidyl-Lysine [Extracellular]	NA	6	1
Glycyl-Lysyl-Cysteine [Extracellular]	NA	6	1
Glycyl-Lysyl-Phenylalanine [Extracellular]	NA	6	1
Glycylproline [Extracellular]	NA	0	3
Glycyl-Tyrosyl-Lysine [Extracellular]	NA	6	1
Glycyl-Valyl-Histidine [Extracellular]	NA	7	2
glyoxalate [Extracellular]	C00048	2	2
GM1b [Extracellular]	NA	0	1
GP1c [Extracellular]	NA	0	4
GP1calpha [Extracellular]	NA	0	4
GQ1b [Extracellular]	C06139	0	2
GQ1balpha [Extracellular]	NA	1	2
GSH [Extracellular]	C00051	0	2
GSSG [Extracellular]	C00127	0	3
GT1a [Extracellular]	C06138	0	3
GT1b [Extracellular]	C06140	0	4
guanidinoacetate [Extracellular]	C00581	2	1
guanine [Extracellular]	C00242	0	4
guanosine [Extracellular]	C00387	0	6
H+ [Extracellular]	C00080	9	2
H2O [Extracellular]	C00001	10	0
H2O2 [Extracellular]	C00027	4	1
H2S [Extracellular]	C00283	6	0
haptoglobin [Extracellular]	NA	0	10
HCO3- [Extracellular]	C00288	8	0
HDL [Extracellular]	NA	1	7
HDL remnant [Extracellular]	NA	0	5
heme [Extracellular]	C00032	1	3
henicosanoic acid [Extracellular]	NA	6	5
heparan sulfate proteoglycan [Extracellular]	NA	0	7
hepoxilin A3 [Extracellular]	C04849	2	1
heptylic acid [Extracellular]	C17714	5	3
Hexadecanediocacid [Extracellular]	NA	1	8
Hexadecanedioic Acid Mono-L-Carnitine Ester [Extracellular]	NA	6	1
hexadecenoylcarnitine(9) [Extracellular]	NA	3	4
Hexanoate (N-C6:0) [Extracellular]	NA	4	2
hexanoic acid [Extracellular]	C01585	4	2
Hexanoyl Carnitine [Extracellular]	NA	1	1
hexanoyl-CoA [Extracellular]	C05270	1	3
Hexanoyl-Glycine [Extracellular]	NA	6	2
histamine [Extracellular]	C00388	2	9
Histidyl-Arginyl-Cysteine [Extracellular]	NA	7	2
Histidyl-Arginyl-Serine [Extracellular]	NA	6	1
Histidyl-Aspartate [Extracellular]	NA	6	2
Histidyl-Cystyl-Cysteine [Extracellular]	NA	6	1
Histidyl-Glutamate [Extracellular]	NA	6	1
Histidyl-Glutaminyl-Alanine [Extracellular]	NA	6	2
Histidyl-Glutamyl-Glutamine [Extracellular]	NA	6	2
Histidyl-Histidyl-Lysine [Extracellular]	NA	7	2
Histidyl-Lysyl-Alanine [Extracellular]	NA	6	1
Histidyl-Lysyl-Glutamate [Extracellular]	NA	6	2
Histidyl-Lysyl-Isoleucine [Extracellular]	NA	7	2
Histidyl-Lysyl-Lysine [Extracellular]	NA	6	1
Histidyl-Lysyl-Threonine [Extracellular]	NA	8	2
Histidyl-Lysyl-Valine [Extracellular]	NA	7	2
Histidyl-Methionine [Extracellular]	NA	8	1
Histidyl-Methionyl-Glutamine [Extracellular]	NA	8	2
Histidyl-Phenylalanyl-Arginine [Extracellular]	NA	8	2
Histidyl-Prolyl-Lysine [Extracellular]	NA	6	1
Histidyl-Tryptophanyl-Histidine [Extracellular]	NA	8	3
homocarnosine [Extracellular]	C00884	5	2
Homocitrulline [Extracellular]	NA	3	2
homocysteine [Extracellular]	C00155	2	5
homocysteine-thiolactone [Extracellular]	NA	3	3
homogentisate [Extracellular]	C00544	5	1
homovanillate [Extracellular]	C05582	3	5
hyaluronan biosynthesis, precursor 1 [Extracellular]	C04794	0	11
hyaluronate [Extracellular]	C00518	0	11
hydracrylate [Extracellular]	C01013	1	7
hydroxide [Extracellular]	C01328	9	2
hypoxanthine [Extracellular]	C00262	0	6
III3Fuc-nLc6Cer [Extracellular]	NA	1	2
IMP [Extracellular]	C00130	0	5
Isolecyl-Aspartate [Extracellular]	NA	4	2
Isolecyl-Glutaminyl-Glutamate [Extracellular]	NA	6	2
Isolecyl-Glycyl-Arginine [Extracellular]	NA	6	1
Isolecyl-Prolyl-Lysine [Extracellular]	NA	6	1
Isolecyl-Seryl-Arginine [Extracellular]	NA	6	1
Isolecyl-Tryptophanyl-Tyrosine [Extracellular]	NA	8	3
Isoleucyl-Arginyl-Isoleucine [Extracellular]	NA	5	2
Isoleucyl-Asparaginyl-Histidine [Extracellular]	NA	8	3
Isovaleryl Carnitine [Extracellular]	NA	6	1
IV3Neu5Ac,III4Fuc-Lc4Cer [Extracellular]	NA	0	1
IV3NeuAc,III3Fuc-nLc4Cer [Extracellular]	NA	1	0
imidazole-4-acetate [Extracellular]	C02835	2	8
indoleacetate [Extracellular]	C00954	4	10
inosine [Extracellular]	C00294	0	6
inositol [Extracellular]	C00137	1	12
inositol-1-phosphate [Extracellular]	C01177	1	11
isobutyrylglycine [Extracellular]	NA	6	2
isocaproic-aldehyde [Extracellular]	C02373	2	3
isocitrate [Extracellular]	C00311	5	0
isovalerylglycine [Extracellular]	NA	10	2
keratan sulfate I [Extracellular]	NA	5	6
keratan sulfate I, degradation product 1 [Extracellular]	NA	4	6
keratan sulfate II (core 2-linked) [Extracellular]	NA	1	9
keratan sulfate II (core 4-linked) [Extracellular]	NA	1	7
kynurenine [Extracellular]	C00328	11	1
L-2-aminoadipate [Extracellular]	C00956	9	1
L-3-amino-isobutanoate [Extracellular]	C03284	4	2
LacCer pool [Extracellular]	C01290	1	4
lacto-N-fucopentaosyl-III-ceramide [Extracellular]	NA	1	0
lactose [Extracellular]	C00243	2	10
lanosterol [Extracellular]	C01724	5	9
L-arabitol [Extracellular]	C00532	0	11
lathosterol [Extracellular]	C01189	4	4
lauric acid [Extracellular]	C02679	1	7
Lauroyl Carnitine [Extracellular]	NA	2	4
L-carnitine [Extracellular]	C15025	4	1
L-cystathionine [Extracellular]	C02291	5	2
L-cysteate [Extracellular]	C00506	2	5
L-dopa [Extracellular]	C00355	12	2
Leb Glycolipid [Extracellular]	NA	0	1
Leucyl-Alanyl-Arginine [Extracellular]	NA	6	1
Leucyl-Asparaginyl-Aspartate [Extracellular]	NA	5	2
Leucyl-Aspartyl-Lysine [Extracellular]	NA	6	2
Leucylleucine [Extracellular]	NA	3	1
Leucyl-Leucyl-Tryptophan [Extracellular]	NA	8	3
Leucyl-Proline [Extracellular]	NA	6	3
Leucyl-Prolyl-Arginine [Extracellular]	NA	6	1
Leucyl-Seryl-Tryptophan [Extracellular]	NA	6	2
Leucyl-Tryptophan [Extracellular]	NA	8	1
Leucyl-Tryptophanyl-Arginine [Extracellular]	NA	8	2
Leucyl-Tyrosyl-Tyrosine [Extracellular]	NA	10	1
Leucyl-Valine [Extracellular]	NA	8	1
leukotriene A4 [Extracellular]	C00909	5	2
leukotriene B4 [Extracellular]	C02165	6	1
leukotriene B5 [Extracellular]	NA	5	1
leukotriene C4 [Extracellular]	C02166	3	1
leukotriene E4 [Extracellular]	C05952	4	1
leukotriene F4 [Extracellular]	C06462	4	1
Ley Glycolipid [Extracellular]	NA	0	2
L-Homocystine [Extracellular]	NA	3	4
L-iduronic acid [Extracellular]	C06472	4	7
lignocerate [Extracellular]	C08320	5	5
linoleic-carnitine [Extracellular]	NA	5	1
lipoxin A4 [Extracellular]	C06314	6	0
lipoxin B4 [Extracellular]	C06315	6	0
L-lactate [Extracellular]	C00186	7	2
L-metanephrine [Extracellular]	C05588	3	4
L-octanoylcarnitine [Extracellular]	C02838	1	1
L-palmitoylcarnitine [Extracellular]	C02990	7	4
L-pipecolate [Extracellular]	C00408	11	0
LPL [Extracellular]	NA	0	10
L-Prolinylglycine [Extracellular]	NA	0	3
LTD4 [Extracellular]	C05951	3	1
L-xylulose [Extracellular]	C00312	1	11
Lysyl-Arginyl-Leucine [Extracellular]	NA	7	4
Lysyl-Cysteinyl-Histidine [Extracellular]	NA	7	2
Lysyl-Glutaminyl-Phenylalanine [Extracellular]	NA	8	2
Lysyl-Glutamyl-Glutamate [Extracellular]	NA	6	1
Lysyl-Lysyl-Lysine [Extracellular]	NA	4	4
Lysyl-Phenylalanyl-Isoleucine [Extracellular]	NA	8	2
Lysyl-Tryptophanyl-Arginine [Extracellular]	NA	8	3
Lysyl-Tyrosyl-Isoleucine [Extracellular]	NA	6	2
Lysyl-Valyl-Phenylalanine [Extracellular]	NA	8	2
Lysyl-Valyl-Tryptophan [Extracellular]	NA	7	2
malate [Extracellular]	C00149	4	0
malonic-dialdehyde [Extracellular]	C19440	4	0
Malonyl Carnitine [Extracellular]	NA	4	0
mannose [Extracellular]	C00159	1	10
margaric acid [Extracellular]	NA	5	5
mead acid [Extracellular]	NA	0	2
melatonin [Extracellular]	C01598	2	6
Methionyl-Arginyl-Leucine [Extracellular]	NA	7	1
Methionyl-Asparaginyl-Tyrosine [Extracellular]	NA	8	2
Methionyl-Glutaminyl-Tyrosine [Extracellular]	NA	8	2
Methionyl-Glycyl-Arginine [Extracellular]	NA	9	1
Methionyl-Histidyl-Lysine [Extracellular]	NA	7	1
Methionyl-Methionyl-Isoleucine [Extracellular]	NA	11	0
Methionyl-Phenylalanyl-Arginine [Extracellular]	NA	7	1
Methionyl-Tryptophanyl-Phenylalanine [Extracellular]	NA	8	2
methylamine [Extracellular]	C00218	3	3
methylglyoxal [Extracellular]	C00546	0	6
methylimidazoleacetic acid [Extracellular]	C05828	2	6
methylmalonate [Extracellular]	C02170	5	2
Methyl-Succinate [Extracellular]	NA	5	5
Mevalonate-Lactone [Extracellular]	NA	2	3
myristic acid [Extracellular]	C06424	1	7
N-(omega)-hydroxyarginine [Extracellular]	C05933	0	5
N1-acetylspermidine [Extracellular]	C00612	3	2
n2m2nmasn [Extracellular]	NA	0	11
n5m2masn [Extracellular]	NA	0	10
N6,N6,N6-trimethyl-L-lysine [Extracellular]	C03793	6	2
N8-acetylspermidine [Extracellular]	C01029	2	2
N-acetyl-D-mannosamine [Extracellular]	C00645	2	4
N-acetylgalactosamine [Extracellular]	C01074	0	10
N-acetyl-L-alanine [Extracellular]	NA	2	0
N-acetyl-L-asparagine [Extracellular]	NA	1	6
N-acetyl-L-aspartate [Extracellular]	C01042	3	1
N-acetyl-L-cysteine [Extracellular]	NA	6	1
N-Acetylleucine [Extracellular]	NA	3	1
N-acetyl-L-glutamate [Extracellular]	C00624	4	5
N-acetylmethionine [Extracellular]	C02712	9	1
N-acetylneuraminate [Extracellular]	C19910	4	3
N-acetylornithine [Extracellular]	C00437	1	6
N-Acetyl-Tyrosine [Extracellular]	NA	10	1
N-Acetylvanilalanine [Extracellular]	NA	6	1
NAD+ [Extracellular]	C00003	0	10
NADH [Extracellular]	C00004	0	10
N-carbamoyl-L-aspartate [Extracellular]	C00438	2	4
NEFA blood pool out [Extracellular]	NA	7	4
nervonic acid [Extracellular]	C08323	2	7
N-formimino-L-glutamate [Extracellular]	C00439	5	1
NH3 [Extracellular]	C00014	6	2
NH4+ [Extracellular]	NA	9	1
nicotinamide [Extracellular]	C00153	6	0
nicotinate [Extracellular]	C00253	9	1
nicotinate ribonucleotide [Extracellular]	C01185	5	2
N-methylhistamine [Extracellular]	C05127	2	10
N-methylsalsolinol [Extracellular]	NA	5	4
NO [Extracellular]	C00533	0	4
nonadecylic acid [Extracellular]	C16535	4	6
nonanoic acid [Extracellular]	C01601	3	2
noradrenaline [Extracellular]	C00547	4	6
norepinephrine sulfate [Extracellular]	NA	3	8
normetanephrine [Extracellular]	C05589	5	4
O2- [Extracellular]	C00704	3	4
OAA [Extracellular]	C00036	4	2
O-acetylcarnitine [Extracellular]	C02571	5	1
O-butanoylcarnitine [Extracellular]	C02862	1	0
octadecenoylcarnitine(5) [Extracellular]	NA	4	6
octanoic acid [Extracellular]	C06423	2	3
oleate [Extracellular]	NA	0	7
omega-3-arachidonic acid [Extracellular]	NA	0	2
O-propanoylcarnitine [Extracellular]	C03017	6	1
ornithine [Extracellular]	C00077	1	6
orotate [Extracellular]	C00295	1	2
orotidine-5-phosphate [Extracellular]	C01103	0	4
oxalate [Extracellular]	C00209	1	3
PA6 [Extracellular]	NA	3	6
palmitate [Extracellular]	C00249	1	6
palmitolate [Extracellular]	C08362	2	8
palmitoleoyl-carnitine [Extracellular]	NA	4	1
PC-LD pool [Extracellular]	C00157	1	4
PE-LD pool [Extracellular]	C00350	5	5
pentadecylic acid [Extracellular]	C16537	3	3
PEP [Extracellular]	C00074	1	3
PG-CL pool [Extracellular]	C00344	1	7
phenylacetate [Extracellular]	C07086	9	0
phenylacetylglutamine [Extracellular]	C04148	6	1
phenylacetylglycine [Extracellular]	C05598	3	3
Phenylacetylglycine_phacgly [Extracellular]	NA	5	1
Phenylalanyl-Asparaginyl-Methionine [Extracellular]	NA	8	2
Phenylalanyl-Aspartate [Extracellular]	NA	5	2
Phenylalanyl-Glutaminyl-Phenylalanine [Extracellular]	NA	8	3
Phenylalanyl-Leucine [Extracellular]	NA	8	1
Phenylalanyl-Leucyl-Aspartate [Extracellular]	NA	4	2
Phenylalanyl-Leucyl-Histidine [Extracellular]	NA	8	3
Phenylalanyl-Lysyl-Alanine [Extracellular]	NA	6	1
Phenylalanyl-Lysyl-Proline [Extracellular]	NA	6	1
Phenylalanyl-Phenylalanine [Extracellular]	NA	6	0
Phenylalanyl-Phenylalaninyl-Asparagine [Extracellular]	NA	8	3
Phenylalanyl-Phenylalaninyl-Threonine [Extracellular]	NA	8	3
Phenylalanyl-Prolyl-Arginine [Extracellular]	NA	6	1
Phenylalanyl-Seryl-Tryptophan [Extracellular]	NA	6	2
Phenylalanyl-Threonyl-Lysine [Extracellular]	NA	8	2
Phenylalanyl-Tryptophanyl-Leucine [Extracellular]	NA	8	3
Phenylalanyl-Tyrosine [Extracellular]	NA	8	1
Phenylalanyl-Tyrosinyl-Glutamine [Extracellular]	NA	8	3
Phenylalanyl-Tyrosinyl-Lysine [Extracellular]	NA	8	2
Phenyllactate [Extracellular]	NA	3	8
phenylpyruvate [Extracellular]	C00166	8	1
phosphocholine [Extracellular]	C00588	0	6
phospholipids extracellular pool [Extracellular]	C00865	4	5
physeteric acid [Extracellular]	NA	1	7
PI pool [Extracellular]	C01194	2	6
picolinic acid [Extracellular]	C10164	12	1
plasminogen [Extracellular]	NA	0	10
porphobilinogen [Extracellular]	C00931	1	5
PPi [Extracellular]	C00013	0	11
pregnenolone [Extracellular]	C01953	1	4
pregnenolone sulfate [Extracellular]	C18044	1	4
progesterone [Extracellular]	C00410	2	1
proline [Extracellular]	C00148	0	9
Prolyl-Arginyl-Aspartate [Extracellular]	NA	0	11
Prolyl-Arginyl-Cysteine [Extracellular]	NA	0	2
Prolyl-Asparaginyl-Cysteine [Extracellular]	NA	1	1
Prolyl-Cysteine [Extracellular]	NA	3	2
Prolyl-Glutamatsyl-Lysine [Extracellular]	NA	5	2
Prolyl-Glutaminyl-Proline [Extracellular]	NA	0	5
Prolyl-Histidine [Extracellular]	NA	6	3
Prolyl-Histidyl-Tyrosine [Extracellular]	NA	8	2
Prolyl-Leucyl-Arginine [Extracellular]	NA	6	1
Prolyl-Lysyl-Proline [Extracellular]	NA	2	3
Prolyl-Phenylalanine [Extracellular]	NA	6	2
Prolyl-Prolyl-Arginine [Extracellular]	NA	0	11
Prolyl-Prolyl-Proline [Extracellular]	NA	0	11
Prolyl-Tryptophanyl-Lysine [Extracellular]	NA	6	1
Prolyl-Tryptophanyl-Threonine [Extracellular]	NA	6	2
Prolyl-Valyl-Glutamine [Extracellular]	NA	6	2
propane-1,2-diol [Extracellular]	C00583	5	7
propanoate [Extracellular]	C00163	2	2
Propionyl-Glycine [Extracellular]	NA	4	2
prostaglandin A1 [Extracellular]	C04685	8	0
prostaglandin A2 [Extracellular]	C05953	6	1
prostaglandin B1 [Extracellular]	C00959	8	0
prostaglandin B2 [Extracellular]	C05954	7	1
prostaglandin C1 [Extracellular]	C04686	8	0
prostaglandin C2 [Extracellular]	C05955	7	1
prostaglandin D2 [Extracellular]	C00696	5	1
prostaglandin E1 [Extracellular]	C04741	8	0
prostaglandin E2 [Extracellular]	C00584	5	1
prostaglandin E3 [Extracellular]	C06439	4	1
prostaglandin F1alpha [Extracellular]	C06475	8	0
prostaglandin F2alpha [Extracellular]	C00639	7	0
prostaglandin G2 [Extracellular]	C05956	3	0
prostaglandin H2 [Extracellular]	C00427	4	0
prostaglandin I2 [Extracellular]	C01312	4	0
prostaglandin J2 [Extracellular]	C05957	4	0
prothrombin [Extracellular]	NA	0	10
protoporphyrin [Extracellular]	C02191	1	3
provitamin D3 [Extracellular]	C01164	3	5
PRPP [Extracellular]	C00119	0	11
PS-LD pool [Extracellular]	C02737	4	6
putrescine [Extracellular]	C00134	1	4
pyridoxal [Extracellular]	C00250	6	2
pyridoxal-phosphate [Extracellular]	C00018	1	4
pyruvate [Extracellular]	C00022	4	2
quinolinate [Extracellular]	C03722	12	1
quinonoid dihydrobiopterin [Extracellular]	C02953	1	10
retinal [Extracellular]	C00376	8	0
retinoyl-glucuronide [Extracellular]	C11061	3	0
retinyl-ester [Extracellular]	C02075	5	4
ribitol [Extracellular]	C00474	1	11
ribose [Extracellular]	C00121	1	11
saccharopine [Extracellular]	C00449	6	2
S-adenosylmethioninamine [Extracellular]	C01137	2	3
SAH [Extracellular]	C00021	2	3
salsolinol [Extracellular]	C09642	5	6
SAM [Extracellular]	C00019	2	4
sarcosine [Extracellular]	C00213	4	4
Sebacicacid [Extracellular]	C08277	3	7
Sebacoyl Carnitine [Extracellular]	NA	3	2
serine [Extracellular]	C00065	4	3
serotonin [Extracellular]	C00780	3	9
Seryl-Arginyl-Alanine [Extracellular]	NA	0	0
Seryl-Arginyl-Tryptophan [Extracellular]	NA	6	1
Seryl-Cysteinyl-Arginine [Extracellular]	NA	5	1
Seryl-Glycyl-Glutamate [Extracellular]	NA	3	1
Seryl-Lysyl-Histidine [Extracellular]	NA	6	1
Seryl-Phenylalanyl-Lysine [Extracellular]	NA	6	1
Seryl-Tryptophanyl-Histidine [Extracellular]	NA	7	2
sialyl(1,3)-sialyl(2,6)-galactosylgloboside [Extracellular]	NA	1	3
sialyl(2,3)-sialyl(2,6)-galactosylgloboside [Extracellular]	NA	0	3
sialyl-Tn antigen [Extracellular]	NA	2	4
SM pool [Extracellular]	C00550	0	1
sn-glycerol-3-PC [Extracellular]	C00670	0	7
sn-glycerol-3-phosphate [Extracellular]	C00093	2	11
spermidine [Extracellular]	C00315	1	2
spermidine dialdehyde [Extracellular]	NA	0	2
spermidine monoaldehyde 1 [Extracellular]	NA	0	2
spermidine monoaldehyde 2 [Extracellular]	NA	0	2
spermine [Extracellular]	C00750	2	1
spermine dialdehyde [Extracellular]	NA	1	3
spermine monoaldehyde [Extracellular]	NA	1	4
sphinganine [Extracellular]	C00836	1	7
sphinganine-1-phosphate [Extracellular]	C01120	0	7
sphingosine [Extracellular]	C00319	3	6
sphingosine-1-phosphate [Extracellular]	C06124	2	7
sphingosylphosphorylcholine [Extracellular]	NA	2	1
squalene [Extracellular]	C00751	4	4
S-Sulfo-L-Cysteine [Extracellular]	C05824	5	4
stearate [Extracellular]	C01530	5	5
stearidonic acid [Extracellular]	C16300	0	2
stearoylcarnitine [Extracellular]	NA	2	1
Suberic Acid [Extracellular]	C08278	1	3
Suberyl Carnitine [Extracellular]	NA	4	1
Suberyl-Glycine [Extracellular]	NA	0	0
succinate semialdehyde [Extracellular]	C00232	4	5
Succinyl Carnitine [Extracellular]	NA	5	1
Succinylacetone [Extracellular]	NA	7	2
sulfate [Extracellular]	C00059	8	0
sulfite [Extracellular]	C00094	5	7
sulfochenodeoxycholate [Extracellular]	NA	1	2
taurine [Extracellular]	C00245	4	3
taurochenodeoxycholate [Extracellular]	C05465	1	2
Taurochenodeoxycholic acid 3-sulfate [Extracellular]	NA	1	4
taurocholate [Extracellular]	C05122	1	3
Taurocholic acid 3-sulfate [Extracellular]	NA	1	3
taurodeoxycholate [Extracellular]	C05463	1	1
Taurodeoxycholic acid 3-sulfate [Extracellular]	NA	1	2
Taurohyocholic acid; N-(3alpha,6alpha,7alpha-Trihydroxy-5beta-cholan-24-oyl)taurine [Extracellular]	C15516	1	3
testosterone [Extracellular]	C00535	1	2
testosterone glucuronide [Extracellular]	C11134	1	1
testosterone sulfate [Extracellular]	NA	1	3
tetradecenoylcarnitine(5) [Extracellular]	NA	5	3
tetrahydrobiopterin [Extracellular]	C00272	0	9
THF [Extracellular]	C00101	9	0
thiamin-P [Extracellular]	C01081	0	9
thiamin-PPP [Extracellular]	C03028	0	4
thiosulfate [Extracellular]	NA	4	3
Threonyl-Arginyl-Tyrosine [Extracellular]	NA	7	2
Threonyl-Asparaginyl-Tyrosine [Extracellular]	NA	7	3
Threonyl-Glutaminyl-Glutamate [Extracellular]	NA	7	2
Threonyl-Glutaminyl-Tyrosine [Extracellular]	NA	7	3
Threonyl-Histidinyl-Histidine [Extracellular]	NA	8	3
Threonyl-Isoleucyl-Arginine [Extracellular]	NA	8	2
Threonyl-Methionyl-Arginine [Extracellular]	NA	7	1
Threonyl-Phenylalanyl-Arginine [Extracellular]	NA	8	2
Threonyl-Seryl-Arginine [Extracellular]	NA	6	1
Threonyl-Threonyl-Arginine [Extracellular]	NA	6	2
Threonyl-Tyrosyl-Methionine [Extracellular]	NA	8	2
thromboxane A2 [Extracellular]	C02198	5	0
thromboxane B2 [Extracellular]	C05963	6	0
thymidine [Extracellular]	C00214	1	3
thymine [Extracellular]	C00178	4	2
Tiglyl Carnitine [Extracellular]	NA	6	0
Tiglyl Glycine [Extracellular]	NA	4	3
Trans,Cis,Cis-2,11,14-Eicosatrienoic Acid [Extracellular]	NA	1	10
trans-4-hydroxy-L-proline [Extracellular]	C01157	5	3
Trans-Delta-2-Heptadecanoic Acid [Extracellular]	NA	4	4
tricosanoic acid [Extracellular]	NA	4	3
tridecylic acid [Extracellular]	C17076	3	4
tryptamine [Extracellular]	C00398	2	10
Tryptophanyl-Alanyl-Proline [Extracellular]	NA	6	2
Tryptophanyl-Arginyl-Alanine [Extracellular]	NA	6	1
Tryptophanyl-Aspartyl-Aspartate [Extracellular]	NA	5	1
Tryptophanyl-Glutaminyl-Glutamine [Extracellular]	NA	6	2
Tryptophanyl-Glutamyl-Glycine [Extracellular]	NA	6	2
Tryptophanyl-Glutamyl-Leucine [Extracellular]	NA	7	2
Tryptophanyl-Glutamyl-Proline [Extracellular]	NA	6	2
Tryptophanyl-Glutamyl-Tyrosine [Extracellular]	NA	7	2
Tryptophanyl-Glycyl-Aspartate [Extracellular]	NA	6	2
Tryptophanyl-Glycyl-Leucine [Extracellular]	NA	7	2
Tryptophanyl-Glycyl-Phenylalanine [Extracellular]	NA	7	2
Tryptophanyl-Glycyl-Valine [Extracellular]	NA	6	2
Tryptophanyl-Histidyl-Methionine [Extracellular]	NA	8	2
Tryptophanyl-Isoleucyl-Lysine [Extracellular]	NA	7	2
Tryptophanyl-Isoleucyl-Tryptophan [Extracellular]	NA	6	3
Tryptophanyl-Leucyl-Valine [Extracellular]	NA	8	3
Tryptophanyl-Lysine [Extracellular]	NA	9	2
Tryptophanyl-Methionyl-Arginine [Extracellular]	NA	7	1
Tryptophanyl-Methionyl-Valine [Extracellular]	NA	8	2
Tryptophanyl-Phenylalanine [Extracellular]	NA	8	1
Tryptophanyl-Prolyl-Glycine [Extracellular]	NA	11	1
Tryptophanyl-Prolyl-Leucine [Extracellular]	NA	6	2
Tryptophanyl-Prolyl-Valine [Extracellular]	NA	6	2
Tryptophanyl-Seryl-Tyrosine [Extracellular]	NA	6	2
Tryptophanyl-Threonyl-Glutamate [Extracellular]	NA	7	2
Tryptophanyl-Threonyl-Isoleucine [Extracellular]	NA	8	3
Tryptophanyl-Threonyl-Tyrosine [Extracellular]	NA	8	3
Tryptophanyl-Tyrosyl-Glutamine [Extracellular]	NA	8	3
Tryptophanyl-Tyrosyl-Tyrosine [Extracellular]	NA	10	1
Tryptophanyl-Valyl-Aspartate [Extracellular]	NA	4	2
type III A glycolipid [Extracellular]	NA	0	7
type IIIAb [Extracellular]	NA	2	9
tyramine [Extracellular]	C00483	4	8
tyramine-O-sulfate [Extracellular]	NA	2	10
tyrosine [Extracellular]	C00082	7	0
Tyrosyl-Alanine [Extracellular]	NA	9	0
Tyrosyl-Alaninyl-Phenylalanine [Extracellular]	NA	6	2
Tyrosyl-Arginyl-Glutamate [Extracellular]	NA	0	4
Tyrosyl-Arginyl-Serine [Extracellular]	NA	0	1
Tyrosyl-Aspartyl-Arginine [Extracellular]	NA	0	5
Tyrosyl-Cysteinyl-Glycine [Extracellular]	NA	4	1
Tyrosyl-Cysteinyl-Threonine [Extracellular]	NA	7	3
Tyrosyl-Glutamate [Extracellular]	NA	11	1
Tyrosyl-Leucyl-Arginine [Extracellular]	NA	7	2
Tyrosyl-Phenylalanyl-Tyrosine [Extracellular]	NA	8	2
Tyrosyl-Threonine [Extracellular]	NA	8	1
Tyrosyl-Tryptophanyl-Phenylalanine [Extracellular]	NA	8	3
Tyrosyl-Tyrosine [Extracellular]	NA	10	1
Tyrosyl-Valyl-Methionine [Extracellular]	NA	8	2
ubiquinol [Extracellular]	C00390	2	8
ubiquinone [Extracellular]	C00399	7	6
UDP [Extracellular]	C00015	0	11
UDP-glucuronate [Extracellular]	C00167	2	10
UMP [Extracellular]	C00105	0	11
undecylic acid [Extracellular]	C17715	3	2
uracil [Extracellular]	C00106	0	4
urate [Extracellular]	C00366	0	5
urea [Extracellular]	C00086	1	6
uridine [Extracellular]	C00299	0	6
urocanate [Extracellular]	C00785	8	2
uroporphyrin I [Extracellular]	C05767	0	7
UTP [Extracellular]	C00075	0	9
V3(NeuAc)2-Gb5Cer [Extracellular]	NA	0	2
valeric acid [Extracellular]	C00803	5	2
Valyl-Arginyl-Glycine [Extracellular]	NA	6	1
Valyl-Histidyl-Asparagine [Extracellular]	NA	7	3
Valyl-Leucyl-Phenylalanine [Extracellular]	NA	8	3
Valyl-Lysyl-Tyrosine [Extracellular]	NA	7	2
Valyl-Phenylalanyl-Arginine [Extracellular]	NA	8	2
Valyl-Prolyl-Tryptophan [Extracellular]	NA	6	2
Valyl-Seryl-Arginine [Extracellular]	NA	6	2
Valyl-Tryptophanyl-Phenylalanine [Extracellular]	NA	8	3
Valyl-Tryptophanyl-Valine [Extracellular]	NA	6	4
Valyl-Valine [Extracellular]	NA	5	2
Vanil-Lactate [Extracellular]	NA	4	0
vanillylmandelate [Extracellular]	C05584	5	2
VI3NeuAc-nLc6Cer [Extracellular]	NA	1	2
vitamin D3 [Extracellular]	C05443	4	5
VLDL remnant [Extracellular]	NA	1	7
xanthine [Extracellular]	C00385	0	5
xanthosine [Extracellular]	C01762	0	5
xanthosine-5-phosphate [Extracellular]	C00655	0	5
xanthurenate [Extracellular]	C02470	5	1
ximenic acid [Extracellular]	NA	2	10
xylitol [Extracellular]	C00379	1	11

## Sheet: Modified_TIMBR
Metabolites	KEGG Ids	Number of comparisons where level of the related metabolite predicted to be increased	Number of comparisons where level of the related metabolite predicted to be decreased
(10Z)-heptadecenoic acid [Extracellular]	NA	12	1
(11Z,14Z)-eicosadienoic acid [Extracellular]	C16525	7	1
(11Z,14Z,17Z)-eicosatrienoic acid [Extracellular]	C16522	7	1
(13Z)-eicosenoic acid [Extracellular]	NA	6	4
(13Z)-octadecenoic acid [Extracellular]	NA	6	3
(13Z,16Z)-docosadienoic acid [Extracellular]	C16533	9	1
(18R)-HEPE [Extracellular]	NA	3	3
(24R)-24,25-dihydroxycalciol [Extracellular]	C07712	4	4
(4Z,7Z,10Z,13Z,16Z)-DPA [Extracellular]	NA	5	3
(5-L-glutamyl)-L-amino acid [Extracellular]	C03740	1	5
(6Z,9Z)-octadecadienoic acid [Extracellular]	NA	8	0
(6Z,9Z)-octadecadienoylcarnitine [Extracellular]	NA	10	2
(6Z,9Z,12Z,15Z,18Z)-TPA [Extracellular]	NA	3	3
(6Z,9Z,12Z,15Z,18Z,21Z)-THA [Extracellular]	NA	1	6
(7Z)-octadecenoic acid [Extracellular]	NA	2	4
(7Z)-tetradecenoic acid [Extracellular]	NA	4	6
(9E)-octadecenoylcarnitine [Extracellular]	NA	8	1
(9E)-tetradecenoic acid [Extracellular]	NA	6	6
(9Z,12Z,15Z,18Z)-TTA [Extracellular]	NA	9	2
(9Z,12Z,15Z,18Z,21Z)-TPA [Extracellular]	NA	2	3
(R)-3-hydroxybutanoate [Extracellular]	C01089	13	1
(R)-mevalonate [Extracellular]	C00418	10	0
(S)-2-aminobutanoate [Extracellular]	C02356	11	2
(S)-3-sulfolactate [Extracellular]	C11499	2	1
(S)-Glycerate [Extracellular]	NA	0	1
(Z,Z,Z)-7,10,13-Hexadecatrienoic Acid [Extracellular]	NA	3	1
[apotransferin] [Extracellular]	C05780	0	5
[protein]-L-lysine [Extracellular]	C02188	2	10
1,2-dehydrosalsolinol [Extracellular]	NA	4	6
1,2-diacylglycerol-LD-PC pool [Extracellular]	NA	8	1
1,2-diacylglycerol-LD-TAG pool [Extracellular]	NA	8	1
1,3-diaminopropane [Extracellular]	C00986	1	1
10,13,16,19-docosatetraenoic acid [Extracellular]	NA	9	1
10,13,16-docosatriynoic acid [Extracellular]	NA	9	0
10-HETE [Extracellular]	C14748	1	6
11,12-EET [Extracellular]	C14770	4	1
11-dehydro-thromboxane B2 [Extracellular]	NA	4	2
11-deoxycorticosterone [Extracellular]	C03205	0	3
11-deoxycortisol [Extracellular]	C05488	1	4
12(13)-EpOME [Extracellular]	C14826	2	4
12(S)-HHT [Extracellular]	NA	3	5
12(S)-HPETE [Extracellular]	C05965	0	5
12,13-hydroxyoctadec-9(z)-enoate [Extracellular]	C14829	1	2
12,15,18,21-tetracosatetraenoic acid [Extracellular]	NA	7	3
12-hydroxy-arachidonate [Extracellular]	NA	6	2
12-hydroxydodecanoic acid [Extracellular]	C08317	7	5
13(S)-HPODE [Extracellular]	C04717	2	1
13,16,19-docosatrienoic acid [Extracellular]	C16534	9	1
13-cis-retinoate [Extracellular]	NA	2	3
13-cis-retinoyl-glucuronide [Extracellular]	NA	8	1
14,15-DiHETE [Extracellular]	NA	7	4
14,15-EET [Extracellular]	C14771	4	3
14-hydroxytetradecanoic acid [Extracellular]	NA	9	1
15(R)-HEPE [Extracellular]	NA	1	3
15(S)-HEPE [Extracellular]	NA	2	5
15(S)-HETrE [Extracellular]	NA	7	1
15(S)-HPETE [Extracellular]	C05966	7	4
15-deoxy-PGD2 [Extracellular]	NA	2	6
15-deoxy-prostaglandin J2 [Extracellular]	NA	1	5
15-Keto-Prostaglandin F2A [Extracellular]	NA	3	3
16alpha-hydroxydehydroepiandrosterone [Extracellular]	C05139	1	1
16alpha-hydroxyestrone [Extracellular]	C05300	1	3
16-glucuronide-estriol [Extracellular]	C05504	1	1
16-hydroxyhexadecanoic acid [Extracellular]	NA	9	0
17alpha-hydroxypregnenolone [Extracellular]	C05138	0	3
17alpha-hydroxypregnenolone sulfate [Extracellular]	NA	0	3
17alpha-hydroxyprogesterone [Extracellular]	C01176	0	3
18-hydroxy-arachidonate [Extracellular]	NA	6	3
19-Hydroxyandrost-4-Ene-3,17-Dione [Extracellular]	NA	2	4
19-hydroxytestosterone [Extracellular]	NA	3	3
1-acylglycerol-3P pool [Extracellular]	NA	3	1
1-alkyl-2-lysoglycerol-3-phosphocholine [Extracellular]	C04317	5	0
1-methylnicotinamide [Extracellular]	C02918	3	3
1-organyl-2-lyso-sn-glycero-3-phosphocholine [Extracellular]	NA	5	0
2,5-dihydroxybenzoate [Extracellular]	C00628	8	0
20alpha-hydroxy-4-pregnen-3-one [Extracellular]	C04042	2	2
20-COOH-LTB4 [Extracellular]	C05950	3	2
20-hydroxy-arachidonate [Extracellular]	NA	1	7
20-OH-LTB4 [Extracellular]	C04853	7	4
21-hydroxyallopregnanolone [Extracellular]	C13713	0	1
21-hydroxypregnenolone [Extracellular]	C05485	1	3
24-hydroxycholesterol [Extracellular]	C13550	2	1
25-hydroxycholesterol [Extracellular]	NA	2	1
26-hydroxycholesterol [Extracellular]	C06340	2	1
2-acetyl-1-alkyl-sn-glycero-3-phosphocholine [Extracellular]	C04598	7	0
2-arachidonoylglycerol [Extracellular]	C13856	3	7
2-Hydroxy-3-Methyl-Valerate [Extracellular]	NA	9	2
2-Hydroxyadipic Acid [Extracellular]	NA	2	5
2-hydroxybutyrate [Extracellular]	C05984	6	5
2-hydroxyestradiol-17beta [Extracellular]	C05301	1	2
2-hydroxyestrone [Extracellular]	C05298	0	2
2-Hydroxy-Isovalerate [Extracellular]	NA	8	3
2-hydroxyphenylacetate [Extracellular]	C05852	6	2
2-lysolecithin pool [Extracellular]	C04230	5	0
2-methoxyestradiol-17beta [Extracellular]	C05302	0	3
2-methoxyestrone [Extracellular]	C05299	0	5
2-Methyl-3-Hydroxy-Butyrate [Extracellular]	NA	4	6
2-Methyl-3-Hydroxy-Valerate [Extracellular]	NA	1	1
2-methylbutyrylglycine [Extracellular]	NA	7	0
2-methylcitrate [Extracellular]	C02225	1	1
2-oxo-3-methylvalerate [Extracellular]	C03465	5	0
2-oxoadipate [Extracellular]	C00322	11	2
2-oxobutyrate [Extracellular]	C00109	3	8
2-phospho-D-glycerate [Extracellular]	C00631	0	5
3,4-dihydroxymandelate [Extracellular]	C05580	6	1
3,4-dihydroxyphenylacetate [Extracellular]	C01161	3	2
3,4-Dihydroxyphenylethanol [Extracellular]	NA	6	1
3,4-dihydroxyphenylethyleneglycol [Extracellular]	C05576	3	1
3,8-LD1 [Extracellular]	NA	10	0
3alpha,12alpha-dihydroxy-5beta-cholanate [Extracellular]	C04483	1	3
3alpha,7alpha,12alpha-trihydroxy-5beta-cholestanate [Extracellular]	C04722	1	2
3alpha,7alpha-dihydroxy-5beta-cholestanate [Extracellular]	C04554	3	3
3-Dehydrocholic acid; 3oxo-7alpha,12alpha-Dihydroxy-5beta-cholan-24-oic acid [Extracellular]	NA	1	2
3-dehydro-Deoxycholate [Extracellular]	NA	1	1
3-deoxy-D-glycero-D-galacto-2-nonulosonic acid [Extracellular]	NA	2	4
3-Hydoxy-Suberic Acid [Extracellular]	NA	2	2
3-Hydroxy Butyryl Carnitine [Extracellular]	NA	11	1
3-Hydroxy Tetradecenoyl-7-Carnitine [Extracellular]	NA	10	1
3-Hydroxy Trans5,8Tetradecadienoyl Carnitine [Extracellular]	NA	3	3
3-Hydroxy Trans7,10-Hexadecadienoyl Carnitine [Extracellular]	NA	7	4
3-Hydroxy-3-Methyl-Glutarate [Extracellular]	NA	7	2
3-Hydroxy-Adipate [Extracellular]	NA	9	3
3-hydroxyanthranilate [Extracellular]	C00632	2	1
3-Hydroxydecanoylcarnitine [Extracellular]	NA	3	1
3-Hydroxydodecanoylcarnitine [Extracellular]	NA	5	4
3-Hydroxy-Glutarate [Extracellular]	NA	8	0
3-Hydroxyhexadecanoylcarnitine [Extracellular]	NA	3	5
3-Hydroxyhexadecenoylcarnitine [Extracellular]	NA	4	4
3-Hydroxy-Isovaleryl Carnitine [Extracellular]	NA	6	2
3-hydroxyisobutyrate [Extracellular]	C06001	4	6
3-Hydroxyisovaleric Acid [Extracellular]	NA	3	6
3-hydroxy-L-kynurenine [Extracellular]	C03227	3	1
3-Hydroxyoctadecadienoylcarnitine [Extracellular]	NA	3	1
3-Hydroxyoctadecanoyl Carnitine [Extracellular]	NA	7	1
3-Hydroxy-Sebacic Acid [Extracellular]	NA	0	1
3-Hydroxy-Tetradecanoyl Carnitine [Extracellular]	NA	4	6
3-keto-beta-D-galactose [Extracellular]	C05394	1	4
3-ketolactose [Extracellular]	C05403	1	4
3-mercaptolactate-cysteine-disulfide [Extracellular]	NA	1	10
3-methoxytyramine [Extracellular]	C05587	6	1
3-methyl-2-oxobutyrate [Extracellular]	C00141	6	0
3-methylcrotonoylglycine [Extracellular]	NA	2	3
3-Methyl-Glutaconate [Extracellular]	NA	4	4
3-Methyl-Glutarate [Extracellular]	NA	5	6
3-Methylhistidine [Extracellular]	NA	4	2
3-Methyl-Thio-Propionate [Extracellular]	NA	3	8
3-O-methyldopa [Extracellular]	NA	0	0
3-phospho-D-glycerate [Extracellular]	C00197	0	5
3-phosphoserine [Extracellular]	C01005	4	5
3-ureidoisobutyrate [Extracellular]	C05100	1	1
3-ureidopropionate [Extracellular]	C02642	0	2
4-acetamidobutanoate [Extracellular]	C02946	2	4
4-aminobutanal [Extracellular]	C00555	7	1
4-aminobutyrate [Extracellular]	C00334	2	3
4-androstene-3,17-dione [Extracellular]	C00280	1	2
4-coumarate [Extracellular]	C00811	5	7
4-hydroxy-17beta-estradiol [Extracellular]	C14209	1	2
4-hydroxy-2-nonenal [Extracellular]	NA	4	3
4-hydroxy-2-quinolinecarboxylic acid [Extracellular]	C01717	3	4
4-hydroxybenzoate [Extracellular]	C00156	6	1
4-Hydroxy-Butyrate [Extracellular]	NA	4	3
4-hydroxyphenylacetate [Extracellular]	C00642	3	2
4-hydroxyphenyllactate [Extracellular]	C03672	11	2
4-hydroxyphenylpyruvate [Extracellular]	C01179	9	1
4-hydroxyretinoic acid [Extracellular]	NA	10	4
4-methyl-2-oxopentanoate [Extracellular]	C00233	6	2
4-pyridoxate [Extracellular]	C00847	0	1
4-S-Glutathionyl-5,6-Dihydroxyindoline [Extracellular]	NA	1	7
5(S)-HEPE [Extracellular]	NA	1	3
5(S)-HETE [Extracellular]	C04805	1	6
5(S)-HPETE [Extracellular]	NA	0	4
5,10-methylene-THF [Extracellular]	C00143	9	3
5,12,20-TriHETE [Extracellular]	NA	7	4
5,15-DiHETE [Extracellular]	NA	6	2
5,6-Dihydrouracil [Extracellular]	C00429	0	1
5,6-EET [Extracellular]	C14768	1	1
5,8,11,14,17-Eicosapentenoic Acid [Extracellular]	NA	5	1
5alpha-androstane-3,17-dione [Extracellular]	C00674	0	2
5alpha-androstane-3alpha,17beta-diol [Extracellular]	NA	2	0
5-alpha-dihydrotestosterone [Extracellular]	C03917	1	0
5alpha-dihydrotestosterone-glucuronide [Extracellular]	NA	1	0
5alpha-dihydrotestosterone-sulfate [Extracellular]	NA	1	0
5alpha-pregnane-3,20-dione [Extracellular]	C03681	2	3
5-aminolevulinate [Extracellular]	C00430	8	0
5beta-cholestane-3alpha,7alpha,26-triol [Extracellular]	C05444	2	1
5-Hydroxyhexanoic Acid [Extracellular]	NA	9	2
5-hydroxyindoleacetate [Extracellular]	C05635	1	2
5-hydroxy-L-tryptophan [Extracellular]	C01017	8	5
5-hydroxytryptophol [Extracellular]	NA	8	2
5-L-gamma-glutamyl [Extracellular]	NA	0	2
5-methoxytryptophol [Extracellular]	NA	7	1
5-methyl-THF [Extracellular]	C00440	9	3
5-methylthioadenosine [Extracellular]	C00170	4	3
5-oxoproline [Extracellular]	C01879	2	2
5-S-cysteinyldopa [Extracellular]	C17935	1	5
5-S-Cysteinyldopamine [Extracellular]	NA	5	2
5-S-Cysteinylglycine Dopa [Extracellular]	NA	2	6
5-S-glutathionyl-dopamine [Extracellular]	NA	1	8
5-S-glutathionyl-L-dopa [Extracellular]	NA	1	7
6,7-dihydroxy-1,2,3,4-tetrahydroisoquinoline [Extracellular]	NA	0	3
6-[(1S,2R)-1,2-dihydroxy-3-triphosphooxypropyl]-7,8-dihydropterin [Extracellular]	C04895	0	3
6beta-hydroxytestosterone [Extracellular]	C14497	1	1
6-deoxy-L-galactose [Extracellular]	C01019	3	2
6-hydroxymelatonin [Extracellular]	C05643	2	6
6-oxo-prostaglandin F1alpha [Extracellular]	C05961	1	3
6-trans-LTB4 [Extracellular]	NA	7	3
7alpha,12alpha-dihydroxycholest-4-en-3-one [Extracellular]	C05457	2	3
7alpha-hydroxycholest-4-en-3-one [Extracellular]	C05455	0	0
7-Hydroxy-Octanoate [Extracellular]	NA	8	2
7-palmitoleic acid [Extracellular]	NA	7	5
7Z,10Z-Hexadecadienoic Acid [Extracellular]	NA	5	0
8,11-eicosadienoic acid [Extracellular]	NA	9	0
8,9-EET [Extracellular]	C14769	2	2
9(10)-EpOME [Extracellular]	C14825	2	4
9,10-hydroxyoctadec-12(Z)-enoate [Extracellular]	C14828	1	2
9-cis-retinoate [Extracellular]	NA	2	2
9-eicosenoic acid [Extracellular]	NA	5	6
9-heptadecylenic acid [Extracellular]	C16536	11	2
9-O-acetylated-GD3 [Extracellular]	NA	10	3
9-O-acetylated-GT3 [Extracellular]	NA	12	2
acetaldehyde [Extracellular]	C00084	1	1
acetate [Extracellular]	C00033	6	3
acetoacetate [Extracellular]	C00164	6	1
acetone [Extracellular]	C00207	5	5
Acetyl Isoleucine (Chemspider Id: 9964364) [Extracellular]	NA	3	6
acetylcholine [Extracellular]	C01996	1	2
Acetyl-Glycine [Extracellular]	NA	3	1
Acetyl-L-Lysine [Extracellular]	NA	11	3
Acetyl-Threonine [Extracellular]	NA	2	8
adenine [Extracellular]	C00147	1	3
adenosine [Extracellular]	C00212	1	4
Adipic Acid [Extracellular]	C06104	3	2
Adipoyl Carnitine [Extracellular]	NA	5	2
ADP [Extracellular]	C00008	1	5
ADP-ribose [Extracellular]	C00301	1	3
ADP-ribose-2-phosphate [Extracellular]	C03246	1	3
adrenaline [Extracellular]	C00788	6	2
adrenic acid [Extracellular]	C16527	4	2
agmatine [Extracellular]	C00179	2	0
AICAR [Extracellular]	C04677	0	2
AKG [Extracellular]	C00026	3	2
alanine [Extracellular]	C00041	1	3
Alanyl-Arginyl-Cysteine [Extracellular]	NA	4	4
Alanyl-Arginyl-Glycine [Extracellular]	NA	5	1
Alanyl-Asparaginyl-Leucine [Extracellular]	NA	1	6
Alanyl-Glycyl-Lysine [Extracellular]	NA	1	6
Alanyl-Histidyl-Alanine [Extracellular]	NA	2	8
Alanyl-Lysine-Threonine [Extracellular]	NA	1	6
albumin [Extracellular]	NA	0	6
aldosterone [Extracellular]	C01780	1	2
allantoin [Extracellular]	C01551	0	1
allopregnanolone [Extracellular]	NA	2	3
alloxan [Extracellular]	C07599	0	3
aminoacetone [Extracellular]	C01888	3	0
AMP [Extracellular]	C00020	1	5
anandamide [Extracellular]	C11695	0	6
androsterone [Extracellular]	C00523	1	0
androsterone sulfate [Extracellular]	NA	1	0
androsterone-glucuronide [Extracellular]	C11135	1	0
anthranilate [Extracellular]	C00108	5	2
antichymotrypsin [Extracellular]	NA	0	6
antitrypsin [Extracellular]	NA	0	6
apoA1 [Extracellular]	NA	0	6
apoB100 [Extracellular]	NA	0	6
apoC1 [Extracellular]	NA	0	6
apoC2 [Extracellular]	NA	0	6
apoC3 [Extracellular]	NA	0	6
apoE [Extracellular]	NA	0	6
arachidonate [Extracellular]	C00219	0	5
arachidonate derivatives [Extracellular]	NA	2	7
arginine [Extracellular]	C00062	1	5
argininosuccinate [Extracellular]	C03406	0	2
Arginyl-Alanine-Phenylalanine [Extracellular]	NA	1	6
Arginyl-Alanyl-Alanine [Extracellular]	NA	2	5
Arginyl-Alanyl-Threonine [Extracellular]	NA	1	6
Arginyl-Arginine [Extracellular]	NA	1	3
Arginyl-Arginyl-Lysine [Extracellular]	NA	1	6
Arginyl-Arginyl-Metheonine [Extracellular]	NA	0	7
Arginyl-Cystinyl-Glycine [Extracellular]	NA	0	7
Arginyl-Cystinyl-Serine [Extracellular]	NA	6	3
Arginyl-Glutamyl-Glutamate [Extracellular]	NA	2	4
Arginyl-Glutamyl-Proline [Extracellular]	NA	1	5
Arginyl-Glycyl-Glycine [Extracellular]	NA	0	2
Arginyl-Histidyl-Threonine [Extracellular]	NA	3	6
Arginyl-Leucyl-Phenylalanine [Extracellular]	NA	5	6
Arginyl-Lysyl-Aspartate [Extracellular]	NA	7	5
Arginyl-Phenylalanine-Arginine [Extracellular]	NA	1	6
Arginyl-Prolyl-Methionine [Extracellular]	NA	2	7
Arginyl-Prolyl-Threonine [Extracellular]	NA	1	6
Arginyl-Seryl-Serine [Extracellular]	NA	3	2
Arginyl-Valyl-Cysteine [Extracellular]	NA	7	4
Arginyl-Valyl-Tryptophan [Extracellular]	NA	6	4
Argtyrval [Extracellular]	NA	6	5
asparagine [Extracellular]	C00152	2	1
Asparaginyl-Alanyl-Arginine [Extracellular]	NA	2	0
Asparaginyl-Asparaginyl-Arginine [Extracellular]	NA	0	2
Asparaginyl-Cysteinyl-Cysteine [Extracellular]	NA	3	8
Asparaginyl-Methionyl-Proline [Extracellular]	NA	2	10
Asparaginyl-Phenylalanyl-Aspartate [Extracellular]	NA	5	7
Asparaginyl-Phenylalanyl-Cysteine [Extracellular]	NA	4	6
Asparaginyl-Tyrosyl-Glycine [Extracellular]	NA	6	7
Asparaginyl-Tyrosyl-Phenylalanine [Extracellular]	NA	5	6
Asparaginyl-Tyrosyl-Threonine [Extracellular]	NA	5	6
aspartate [Extracellular]	C00049	2	3
Aspartyl-Asparaginyl-Glutamate [Extracellular]	NA	0	3
Aspartyl-Glutamate [Extracellular]	NA	2	0
Aspartyl-Glutamyl-Proline [Extracellular]	NA	1	1
Aspartyl-Glutamyl-Tryptophan [Extracellular]	NA	3	8
Aspartyl-Histidyl-Cysteine [Extracellular]	NA	5	7
Aspartyl-Histidyl-Proline [Extracellular]	NA	1	9
Aspartyl-Lysyl-Glutamate [Extracellular]	NA	3	8
Aspartyl-Lysyl-Histidine [Extracellular]	NA	6	7
Aspartyl-Methionyl-Aspartate [Extracellular]	NA	3	10
Aspartyl-Prolyl-Lysine [Extracellular]	NA	1	9
Aspartyl-Valyl-Asparagine [Extracellular]	NA	5	7
ATP [Extracellular]	C00002	1	6
azelaic acid [Extracellular]	C08261	11	0
behenic acid [Extracellular]	C08281	7	4
beta-alanine [Extracellular]	C00099	3	4
beta-hydroxy-beta-methylbutyrate [Extracellular]	NA	6	2
betaine [Extracellular]	C00719	2	0
bile-PC pool [Extracellular]	NA	4	6
bilirubin [Extracellular]	C00486	1	2
bilirubin-bisglucuronoside [Extracellular]	C05787	0	2
bilirubin-monoglucuronoside [Extracellular]	C03374	1	1
biliverdin [Extracellular]	C00500	2	3
biomass [Extracellular]	NA	1	2
butyrate [Extracellular]	C00246	9	2
calcidiol [Extracellular]	C01561	5	5
calcitriol [Extracellular]	C01673	8	4
cAMP [Extracellular]	C00575	1	3
carbonate [Extracellular]	C01353	1	3
carnosine [Extracellular]	C00386	0	6
CDP [Extracellular]	C00112	0	11
ceramide pool [Extracellular]	C00195	7	0
ceramide-1P pool [Extracellular]	NA	8	0
cerotic acid [Extracellular]	NA	8	4
cGMP [Extracellular]	C00942	1	2
chenodiol [Extracellular]	C02528	0	4
chloride [Extracellular]	C00698	2	6
cholate [Extracellular]	C00695	1	2
cholest-5-ene-3beta,7alpha,24(S)-triol [Extracellular]	NA	3	1
cholest-5-ene-3beta,7alpha,25-triol [Extracellular]	NA	2	3
cholest-5-ene-3beta,7alpha,27-triol [Extracellular]	C06341	2	1
cholesterol [Extracellular]	C00187	1	1
cholesterol-ester pool [Extracellular]	C02530	7	0
cholesterol-ester-palm [Extracellular]	C11251	7	0
cholesterol-sulfate [Extracellular]	C18043	3	0
Cholic acid 3-sulfate [Extracellular]	NA	0	1
Cholic acid-24glucuronide, CA-24G [Extracellular]	NA	1	4
choline [Extracellular]	C00114	3	1
chondroitin sulfate A (GalNAc4S-GlcA) proteoglycan [Extracellular]	NA	1	3
chondroitin sulfate B - dermatan sulfate (IdoA2S-GalNAc4S) proteoglycan [Extracellular]	NA	1	3
chondroitin sulfate C (GalNAc6S-GlcA) proteoglycan [Extracellular]	NA	1	1
chondroitin sulfate D (GlcNAc6S-GlcA2S) proteoglycan [Extracellular]	NA	1	2
chondroitin sulfate E (GalNAc4,6diS-GlcA) proteoglycan [Extracellular]	NA	1	2
Cis,Cis-11,14-Eicosadienoic Acid [Extracellular]	NA	6	1
cis-aconitate [Extracellular]	C00417	2	1
cis-cetoleic acid [Extracellular]	NA	4	4
cis-erucic acid [Extracellular]	C08316	7	5
cis-gondoic acid [Extracellular]	C16526	5	0
cis-vaccenic acid [Extracellular]	C08367	4	4
citrulline [Extracellular]	C00327	0	4
CMP [Extracellular]	C00055	0	11
CO [Extracellular]	C00237	1	2
CO2 [Extracellular]	C00011	1	3
coproporphyrin I [Extracellular]	C05769	0	1
coproporphyrin III [Extracellular]	C05770	0	1
core 4 [Extracellular]	C04917	0	4
core 5 [Extracellular]	NA	1	6
core 7 [Extracellular]	NA	1	6
core 8 [Extracellular]	NA	1	5
corticosterone [Extracellular]	NA	0	4
cortisol [Extracellular]	C00735	1	2
cortisone [Extracellular]	NA	0	4
creatine [Extracellular]	C00300	0	0
creatine-phosphate [Extracellular]	C02305	0	1
creatinine [Extracellular]	C00791	0	0
CTP [Extracellular]	C00063	0	8
cys-gly [Extracellular]	C01419	0	9
cysteine [Extracellular]	C00097	4	4
Cystyl-Asparaginyl-Methionine [Extracellular]	NA	5	7
Cystyl-Aspartyl-Phenylalanine [Extracellular]	NA	5	7
Cystyl-Cysteine [Extracellular]	NA	4	3
Cystyl-Glutaminyl-Methionine [Extracellular]	NA	4	7
Cystyl-Glutamyl-Histidine [Extracellular]	NA	4	6
Cystyl-Glutamyl-Tryptophan [Extracellular]	NA	4	4
Cystyl-Leucyl-Threonine [Extracellular]	NA	4	6
Cystyl-Seryl-Methionine [Extracellular]	NA	2	9
Cystyl-Tyrosyl-Asparagine [Extracellular]	NA	1	2
cytidine [Extracellular]	C00475	1	3
D-3-amino-isobutanoate [Extracellular]	C01205	1	1
D-alanine [Extracellular]	C00133	1	1
D-Arabitol [Extracellular]	NA	2	0
dCMP [Extracellular]	C00239	1	11
decanoic acid [Extracellular]	C01571	8	1
Decanoyl Carnitine [Extracellular]	NA	6	0
de-Fuc form of PA6 (wo peptide linkage) [Extracellular]	NA	1	8
de-Fuc form of PA6 [Extracellular]	NA	1	6
dehydroepiandrosterone [Extracellular]	C01227	1	3
dehydroepiandrosterone sulfate [Extracellular]	C04555	1	2
deoxyadenosine [Extracellular]	C00559	0	3
Deoxycholic acid 3-sulfate [Extracellular]	NA	1	1
Deoxycholic acid-24glucuronide, CDA-24G [Extracellular]	NA	2	2
Deoxycholic acid-3glucuronide, CDA-3G [Extracellular]	NA	2	2
deoxycytidine [Extracellular]	C00881	0	5
deoxyguanosine [Extracellular]	C00330	0	2
deoxyinosine [Extracellular]	C05512	0	3
deoxyribose [Extracellular]	C01801	2	2
deoxyuridine [Extracellular]	C00526	1	1
desmosterol [Extracellular]	C01802	3	7
D-glucarate [Extracellular]	C00818	0	3
D-glucitol [Extracellular]	C00794	0	1
D-gluconic acid [Extracellular]	C00257	1	2
DHA [Extracellular]	C06429	4	3
DHAP [Extracellular]	C00111	0	4
digalactosylceramidesulfate [Extracellular]	C06127	7	1
dihomo-gamma-linolenate [Extracellular]	C03242	9	3
dihydrobiopterin [Extracellular]	C00268	0	3
dihydroneopterin [Extracellular]	C04874	0	3
dihydrothymine [Extracellular]	C00906	1	0
dimethylglycine [Extracellular]	C01026	1	2
disialylgalactosylgloboside [Extracellular]	NA	6	1
disialyl-T antigen [Extracellular]	NA	0	4
Docosanedioicacid [Extracellular]	NA	6	5
Dodecanedioic Acid [Extracellular]	NA	4	2
Dodecanedioyl Carnitine [Extracellular]	NA	8	3
dolichol [Extracellular]	C00381	8	3
dopamine [Extracellular]	C03758	7	3
Dopamine 4-O-Sulphate [Extracellular]	NA	12	1
Dopamine-3-O-Glucuronide [Extracellular]	NA	5	0
dopamine-3-O-sulfate [Extracellular]	C13690	12	0
Dopamine-4-O-Glucuronide [Extracellular]	NA	3	0
DPA [Extracellular]	C16513	5	3
D-xylose [Extracellular]	C00181	1	0
D-xylulose [Extracellular]	C00310	1	1
eicosanoate [Extracellular]	C06425	8	2
elaidate [Extracellular]	C00712	6	2
EPA [Extracellular]	C06428	5	2
estradiol-17beta [Extracellular]	C00951	1	1
estradiol-17beta 3-glucuronide [Extracellular]	C05503	0	4
estriol [Extracellular]	C05141	0	1
estrone [Extracellular]	C00468	2	3
estrone 3-sulfate [Extracellular]	C02538	1	1
estrone-glucuronide [Extracellular]	C11133	0	5
ethanolamine [Extracellular]	C00189	7	0
ethanolamine-phosphate [Extracellular]	C00346	1	5
Ethylmalonic Acid [Extracellular]	NA	8	5
eumelanin [Extracellular]	C17937	1	13
F1alpha [Extracellular]	NA	0	3
FAD [Extracellular]	C00016	9	1
Fatty Acid 9-Cis-Retinol [Extracellular]	NA	7	2
fatty acid pool [Extracellular]	NA	9	0
Fe3+ [Extracellular]	C14819	0	4
fibrinogen [Extracellular]	C00393	0	4
FMN [Extracellular]	C00061	1	5
formaldehyde [Extracellular]	C00067	4	1
formate [Extracellular]	C00058	0	2
formyl-N-acetyl-5-methoxykynurenamine [Extracellular]	C05642	0	7
fructose [Extracellular]	C02336	0	1
fructose-1,6-bisphosphate [Extracellular]	C00354	0	4
fucacgalfucgalacglcgalgluside heparan sulfate [Extracellular]	NA	6	1
fucfuc132galacglcgal14acglcgalgluside heparan sulfate [Extracellular]	NA	5	0
fucfucfucgalacglc13galacglcgal14acglcgalgluside heparan sulfate [Extracellular]	NA	2	3
fucfucfucgalacglcgal14acglcgalgluside heparan sulfate [Extracellular]	NA	1	3
fucgalfucgalacglcgalgluside heparan sulfate [Extracellular]	NA	6	0
fucosyl-galactosylgloboside [Extracellular]	NA	8	0
fumarate [Extracellular]	C00122	2	3
G00022 [Extracellular]	NA	0	3
G00032 [Extracellular]	NA	0	3
G00040 [Extracellular]	NA	6	3
G00079 [Extracellular]	NA	5	1
G00082 [Extracellular]	NA	6	1
G00083 [Extracellular]	NA	6	1
G00086 [Extracellular]	NA	2	1
GA1 [Extracellular]	C06136	11	0
galactitol [Extracellular]	C01697	4	0
galactose [Extracellular]	C00984	0	1
galfuc12gal14acglcgalgluside heparan sulfate [Extracellular]	NA	10	0
galfucgalacglcgal14acglcgalgluside heparan sulfate [Extracellular]	NA	5	3
galgalfucfucgalacglcgalacglcgal14acglcgalgluside heparan sulfate [Extracellular]	NA	2	1
galgalgalthcrm heparan sulfate [Extracellular]	NA	8	1
gal-glcnac-gal-globoside [Extracellular]	NA	8	0
gamma-butyrobetaine [Extracellular]	C01181	7	0
gamma-glutamyl-cysteine [Extracellular]	C00669	2	6
gamma-linolenate [Extracellular]	C06426	5	3
Ganglioside Gm1 [Extracellular]	NA	9	0
GD1b [Extracellular]	C06141	8	3
GD1beta [Extracellular]	NA	10	1
GD1c [Extracellular]	NA	8	1
glcnac-alpha-1,4-core 1 [Extracellular]	NA	0	3
glcnac-alpha-1,4-core 2 [Extracellular]	NA	0	2
globoside [Extracellular]	C03272	12	1
glucose [Extracellular]	C00031	9	3
glucose-1,6-bisphosphate [Extracellular]	C01231	0	3
glucosylceramide pool [Extracellular]	C01190	11	0
glucuronate [Extracellular]	C00191	0	2
Glutaconate [Extracellular]	NA	6	2
glutamate [Extracellular]	C00025	6	2
glutamine [Extracellular]	C00064	2	3
Glutaminyl-Arginyl-Leucine [Extracellular]	NA	3	6
Glutaminyl-Asparaginyl-Glutamine [Extracellular]	NA	4	5
Glutaminyl-Asparaginyl-Leucine [Extracellular]	NA	3	6
Glutaminyl-Histidyl-Histidine [Extracellular]	NA	4	6
Glutaminyl-Histidyl-Lysine [Extracellular]	NA	3	6
Glutaminyl-Lysyl-Lysine [Extracellular]	NA	7	4
Glutaminyl-Lysyl-Tryptophan [Extracellular]	NA	6	5
Glutaminyl-Prolyl-Glutamate [Extracellular]	NA	1	3
Glutaminyl-Tryptophanyl-Glutamate [Extracellular]	NA	3	6
Glutaminyl-Tyrosyl-Leucine [Extracellular]	NA	5	7
Glutamyl-Glutamate [Extracellular]	NA	1	2
Glutamyl-Isoleucyl-Lysine [Extracellular]	NA	4	4
Glutamyl-Leucine [Extracellular]	NA	3	5
Glutamyl-Methionine [Extracellular]	NA	2	6
Glutamyl-Methioninyl-Histidine [Extracellular]	NA	2	8
Glutamyl-Threonine [Extracellular]	NA	3	5
Glutamyl-Threonyl-Lysine [Extracellular]	NA	3	6
Glutamyl-Tryptophanyl-Alanine [Extracellular]	NA	1	12
Glutaryl Carnitine [Extracellular]	NA	11	1
glyceraldehyde [Extracellular]	C02154	0	1
glycerate [Extracellular]	C00258	0	1
glycerol [Extracellular]	C00116	0	1
Glycerol 2-Phosphate [Extracellular]	NA	1	3
glycerone [Extracellular]	C00184	0	3
glycine [Extracellular]	C00037	1	3
glycochenodeoxycholate [Extracellular]	C05466	2	4
Glycochenodeoxycholic acid 3-sulfate [Extracellular]	NA	1	4
glycocholate [Extracellular]	C01921	1	3
Glycocholic acid 3-sulfate [Extracellular]	NA	0	2
glycodeoxycholate [Extracellular]	C05464	1	5
Glycodeoxycholic acid 3-sulfate [Extracellular]	NA	1	4
glycogen [Extracellular]	C00182	4	1
glycogenin G4G4 [Extracellular]	NA	0	4
glycolate [Extracellular]	C00160	0	2
glycolipid [Extracellular]	NA	6	2
Glycyl-Histidyl-Asparagine [Extracellular]	NA	1	7
Glycyl-Histidyl-Lysine [Extracellular]	NA	1	6
Glycyl-Lysyl-Cysteine [Extracellular]	NA	1	4
Glycyl-Lysyl-Phenylalanine [Extracellular]	NA	2	6
Glycylproline [Extracellular]	NA	0	1
Glycyl-Tyrosyl-Lysine [Extracellular]	NA	2	6
Glycyl-Valyl-Histidine [Extracellular]	NA	1	6
glyoxalate [Extracellular]	C00048	0	2
GM1b [Extracellular]	NA	10	1
GP1c [Extracellular]	NA	2	1
GP1calpha [Extracellular]	NA	2	1
GQ1b [Extracellular]	C06139	6	0
GQ1balpha [Extracellular]	NA	6	1
GSH [Extracellular]	C00051	0	8
GSSG [Extracellular]	C00127	2	3
GT1a [Extracellular]	C06138	9	2
GT1b [Extracellular]	C06140	8	3
guanidinoacetate [Extracellular]	C00581	2	0
guanine [Extracellular]	C00242	0	2
guanosine [Extracellular]	C00387	0	1
H+ [Extracellular]	C00080	4	2
H2O [Extracellular]	C00001	3	4
H2O2 [Extracellular]	C00027	1	6
H2S [Extracellular]	C00283	5	6
haptoglobin [Extracellular]	NA	0	5
HCO3- [Extracellular]	C00288	1	3
HDL [Extracellular]	NA	4	0
HDL remnant [Extracellular]	NA	3	2
heme [Extracellular]	C00032	1	3
henicosanoic acid [Extracellular]	NA	10	2
heparan sulfate proteoglycan [Extracellular]	NA	3	2
hepoxilin A3 [Extracellular]	C04849	0	5
heptylic acid [Extracellular]	C17714	10	0
Hexadecanediocacid [Extracellular]	NA	5	2
Hexadecanedioic Acid Mono-L-Carnitine Ester [Extracellular]	NA	9	2
hexadecenoylcarnitine(9) [Extracellular]	NA	3	6
Hexanoate (N-C6:0) [Extracellular]	NA	8	2
hexanoic acid [Extracellular]	C01585	9	3
Hexanoyl Carnitine [Extracellular]	NA	4	0
hexanoyl-CoA [Extracellular]	C05270	5	3
Hexanoyl-Glycine [Extracellular]	NA	7	2
histamine [Extracellular]	C00388	8	5
Histidyl-Arginyl-Cysteine [Extracellular]	NA	6	4
Histidyl-Arginyl-Serine [Extracellular]	NA	1	7
Histidyl-Aspartate [Extracellular]	NA	7	5
Histidyl-Cystyl-Cysteine [Extracellular]	NA	3	8
Histidyl-Glutamate [Extracellular]	NA	3	5
Histidyl-Glutaminyl-Alanine [Extracellular]	NA	1	6
Histidyl-Glutamyl-Glutamine [Extracellular]	NA	3	6
Histidyl-Histidyl-Lysine [Extracellular]	NA	5	4
Histidyl-Lysyl-Alanine [Extracellular]	NA	1	7
Histidyl-Lysyl-Glutamate [Extracellular]	NA	3	6
Histidyl-Lysyl-Isoleucine [Extracellular]	NA	6	4
Histidyl-Lysyl-Lysine [Extracellular]	NA	1	6
Histidyl-Lysyl-Threonine [Extracellular]	NA	3	6
Histidyl-Lysyl-Valine [Extracellular]	NA	6	4
Histidyl-Methionine [Extracellular]	NA	4	7
Histidyl-Methionyl-Glutamine [Extracellular]	NA	3	7
Histidyl-Phenylalanyl-Arginine [Extracellular]	NA	3	6
Histidyl-Prolyl-Lysine [Extracellular]	NA	1	6
Histidyl-Tryptophanyl-Histidine [Extracellular]	NA	5	5
homocarnosine [Extracellular]	C00884	6	1
Homocitrulline [Extracellular]	NA	10	2
homocysteine [Extracellular]	C00155	1	10
homocysteine-thiolactone [Extracellular]	NA	3	7
homogentisate [Extracellular]	C00544	7	1
homovanillate [Extracellular]	C05582	2	0
hyaluronan biosynthesis, precursor 1 [Extracellular]	C04794	1	5
hyaluronate [Extracellular]	C00518	1	5
hydracrylate [Extracellular]	C01013	2	5
hydroxide [Extracellular]	C01328	4	2
hypoxanthine [Extracellular]	C00262	1	3
III3Fuc-nLc6Cer [Extracellular]	NA	6	1
IMP [Extracellular]	C00130	0	4
Isolecyl-Aspartate [Extracellular]	NA	7	2
Isolecyl-Glutaminyl-Glutamate [Extracellular]	NA	4	6
Isolecyl-Glycyl-Arginine [Extracellular]	NA	1	4
Isolecyl-Prolyl-Lysine [Extracellular]	NA	1	5
Isolecyl-Seryl-Arginine [Extracellular]	NA	1	4
Isolecyl-Tryptophanyl-Tyrosine [Extracellular]	NA	7	5
Isoleucyl-Arginyl-Isoleucine [Extracellular]	NA	8	3
Isoleucyl-Asparaginyl-Histidine [Extracellular]	NA	5	5
Isovaleryl Carnitine [Extracellular]	NA	4	2
IV3Neu5Ac,III4Fuc-Lc4Cer [Extracellular]	NA	6	1
IV3NeuAc,III3Fuc-nLc4Cer [Extracellular]	NA	7	0
imidazole-4-acetate [Extracellular]	C02835	6	2
indoleacetate [Extracellular]	C00954	6	0
inosine [Extracellular]	C00294	1	0
inositol [Extracellular]	C00137	0	2
inositol-1-phosphate [Extracellular]	C01177	1	2
isobutyrylglycine [Extracellular]	NA	5	3
isocaproic-aldehyde [Extracellular]	C02373	2	2
isocitrate [Extracellular]	C00311	5	4
isovalerylglycine [Extracellular]	NA	7	0
keratan sulfate I [Extracellular]	NA	5	2
keratan sulfate I, degradation product 1 [Extracellular]	NA	5	3
keratan sulfate II (core 2-linked) [Extracellular]	NA	1	2
keratan sulfate II (core 4-linked) [Extracellular]	NA	2	3
kynurenine [Extracellular]	C00328	1	1
L-2-aminoadipate [Extracellular]	C00956	3	5
L-3-amino-isobutanoate [Extracellular]	C03284	3	1
LacCer pool [Extracellular]	C01290	8	0
lacto-N-fucopentaosyl-III-ceramide [Extracellular]	NA	9	0
lactose [Extracellular]	C00243	0	1
lanosterol [Extracellular]	C01724	7	5
L-arabitol [Extracellular]	C00532	2	0
lathosterol [Extracellular]	C01189	6	4
lauric acid [Extracellular]	C02679	4	2
Lauroyl Carnitine [Extracellular]	NA	5	4
L-carnitine [Extracellular]	C15025	9	2
L-cystathionine [Extracellular]	C02291	1	10
L-cysteate [Extracellular]	C00506	2	3
L-dopa [Extracellular]	C00355	9	3
Leb Glycolipid [Extracellular]	NA	8	0
Leucyl-Alanyl-Arginine [Extracellular]	NA	1	6
Leucyl-Asparaginyl-Aspartate [Extracellular]	NA	5	7
Leucyl-Aspartyl-Lysine [Extracellular]	NA	5	7
Leucylleucine [Extracellular]	NA	1	7
Leucyl-Leucyl-Tryptophan [Extracellular]	NA	6	6
Leucyl-Proline [Extracellular]	NA	1	8
Leucyl-Prolyl-Arginine [Extracellular]	NA	1	6
Leucyl-Seryl-Tryptophan [Extracellular]	NA	1	7
Leucyl-Tryptophan [Extracellular]	NA	6	3
Leucyl-Tryptophanyl-Arginine [Extracellular]	NA	6	5
Leucyl-Tyrosyl-Tyrosine [Extracellular]	NA	6	6
Leucyl-Valine [Extracellular]	NA	7	2
leukotriene A4 [Extracellular]	C00909	1	4
leukotriene B4 [Extracellular]	C02165	2	4
leukotriene B5 [Extracellular]	NA	5	2
leukotriene C4 [Extracellular]	C02166	2	6
leukotriene E4 [Extracellular]	C05952	3	4
leukotriene F4 [Extracellular]	C06462	2	5
Ley Glycolipid [Extracellular]	NA	7	1
L-Homocystine [Extracellular]	NA	2	8
L-iduronic acid [Extracellular]	C06472	3	3
lignocerate [Extracellular]	C08320	8	3
linoleic-carnitine [Extracellular]	NA	4	1
lipoxin A4 [Extracellular]	C06314	2	5
lipoxin B4 [Extracellular]	C06315	2	5
L-lactate [Extracellular]	C00186	6	2
L-metanephrine [Extracellular]	C05588	3	0
L-octanoylcarnitine [Extracellular]	C02838	4	0
L-palmitoylcarnitine [Extracellular]	C02990	6	5
L-pipecolate [Extracellular]	C00408	8	0
LPL [Extracellular]	NA	0	4
L-Prolinylglycine [Extracellular]	NA	0	1
LTD4 [Extracellular]	C05951	4	6
L-xylulose [Extracellular]	C00312	1	0
Lysyl-Arginyl-Leucine [Extracellular]	NA	2	6
Lysyl-Cysteinyl-Histidine [Extracellular]	NA	6	4
Lysyl-Glutaminyl-Phenylalanine [Extracellular]	NA	4	6
Lysyl-Glutamyl-Glutamate [Extracellular]	NA	1	11
Lysyl-Lysyl-Lysine [Extracellular]	NA	7	2
Lysyl-Phenylalanyl-Isoleucine [Extracellular]	NA	6	5
Lysyl-Tryptophanyl-Arginine [Extracellular]	NA	8	5
Lysyl-Tyrosyl-Isoleucine [Extracellular]	NA	6	5
Lysyl-Valyl-Phenylalanine [Extracellular]	NA	6	5
Lysyl-Valyl-Tryptophan [Extracellular]	NA	5	4
malate [Extracellular]	C00149	0	4
malonic-dialdehyde [Extracellular]	C19440	3	5
Malonyl Carnitine [Extracellular]	NA	2	2
mannose [Extracellular]	C00159	0	0
margaric acid [Extracellular]	NA	9	3
mead acid [Extracellular]	NA	3	0
melatonin [Extracellular]	C01598	0	8
Methionyl-Arginyl-Leucine [Extracellular]	NA	5	6
Methionyl-Asparaginyl-Tyrosine [Extracellular]	NA	3	7
Methionyl-Glutaminyl-Tyrosine [Extracellular]	NA	4	7
Methionyl-Glycyl-Arginine [Extracellular]	NA	2	9
Methionyl-Histidyl-Lysine [Extracellular]	NA	4	6
Methionyl-Methionyl-Isoleucine [Extracellular]	NA	5	5
Methionyl-Phenylalanyl-Arginine [Extracellular]	NA	4	6
Methionyl-Tryptophanyl-Phenylalanine [Extracellular]	NA	4	7
methylamine [Extracellular]	C00218	2	1
methylglyoxal [Extracellular]	C00546	1	0
methylimidazoleacetic acid [Extracellular]	C05828	9	1
methylmalonate [Extracellular]	C02170	2	1
Methyl-Succinate [Extracellular]	NA	7	5
Mevalonate-Lactone [Extracellular]	NA	5	3
myristic acid [Extracellular]	C06424	5	0
N-(omega)-hydroxyarginine [Extracellular]	C05933	1	4
N1-acetylspermidine [Extracellular]	C00612	2	2
n2m2nmasn [Extracellular]	NA	1	2
n5m2masn [Extracellular]	NA	0	3
N6,N6,N6-trimethyl-L-lysine [Extracellular]	C03793	1	2
N8-acetylspermidine [Extracellular]	C01029	2	5
N-acetyl-D-mannosamine [Extracellular]	C00645	4	3
N-acetylgalactosamine [Extracellular]	C01074	2	3
N-acetyl-L-alanine [Extracellular]	NA	0	6
N-acetyl-L-asparagine [Extracellular]	NA	0	4
N-acetyl-L-aspartate [Extracellular]	C01042	4	1
N-acetyl-L-cysteine [Extracellular]	NA	4	1
N-Acetylleucine [Extracellular]	NA	3	7
N-acetyl-L-glutamate [Extracellular]	C00624	3	7
N-acetylmethionine [Extracellular]	C02712	12	2
N-acetylneuraminate [Extracellular]	C19910	3	6
N-acetylornithine [Extracellular]	C00437	2	4
N-Acetyl-Tyrosine [Extracellular]	NA	3	5
N-Acetylvanilalanine [Extracellular]	NA	4	3
NAD+ [Extracellular]	C00003	0	4
NADH [Extracellular]	C00004	0	4
N-carbamoyl-L-aspartate [Extracellular]	C00438	4	2
NEFA blood pool out [Extracellular]	NA	6	3
nervonic acid [Extracellular]	C08323	4	7
N-formimino-L-glutamate [Extracellular]	C00439	1	2
NH3 [Extracellular]	C00014	10	2
NH4+ [Extracellular]	NA	2	2
nicotinamide [Extracellular]	C00153	1	6
nicotinate [Extracellular]	C00253	3	1
nicotinate ribonucleotide [Extracellular]	C01185	0	3
N-methylhistamine [Extracellular]	C05127	1	2
N-methylsalsolinol [Extracellular]	NA	1	0
NO [Extracellular]	C00533	1	2
nonadecylic acid [Extracellular]	C16535	11	3
nonanoic acid [Extracellular]	C01601	11	0
noradrenaline [Extracellular]	C00547	6	1
norepinephrine sulfate [Extracellular]	NA	9	4
normetanephrine [Extracellular]	C05589	7	2
O2- [Extracellular]	C00704	4	5
OAA [Extracellular]	C00036	1	3
O-acetylcarnitine [Extracellular]	C02571	4	1
O-butanoylcarnitine [Extracellular]	C02862	4	0
octadecenoylcarnitine(5) [Extracellular]	NA	5	5
octanoic acid [Extracellular]	C06423	8	1
oleate [Extracellular]	NA	5	0
omega-3-arachidonic acid [Extracellular]	NA	4	2
O-propanoylcarnitine [Extracellular]	C03017	10	2
ornithine [Extracellular]	C00077	3	2
orotate [Extracellular]	C00295	1	1
orotidine-5-phosphate [Extracellular]	C01103	0	3
oxalate [Extracellular]	C00209	0	7
PA6 [Extracellular]	NA	3	2
palmitate [Extracellular]	C00249	7	0
palmitolate [Extracellular]	C08362	6	6
palmitoleoyl-carnitine [Extracellular]	NA	6	1
PC-LD pool [Extracellular]	C00157	7	0
PE-LD pool [Extracellular]	C00350	6	2
pentadecylic acid [Extracellular]	C16537	12	0
PEP [Extracellular]	C00074	0	8
PG-CL pool [Extracellular]	C00344	2	2
phenylacetate [Extracellular]	C07086	4	2
phenylacetylglutamine [Extracellular]	C04148	5	5
phenylacetylglycine [Extracellular]	C05598	1	5
Phenylacetylglycine_phacgly [Extracellular]	NA	5	5
Phenylalanyl-Asparaginyl-Methionine [Extracellular]	NA	4	7
Phenylalanyl-Aspartate [Extracellular]	NA	6	5
Phenylalanyl-Glutaminyl-Phenylalanine [Extracellular]	NA	5	6
Phenylalanyl-Leucine [Extracellular]	NA	5	4
Phenylalanyl-Leucyl-Aspartate [Extracellular]	NA	5	7
Phenylalanyl-Leucyl-Histidine [Extracellular]	NA	3	6
Phenylalanyl-Lysyl-Alanine [Extracellular]	NA	1	6
Phenylalanyl-Lysyl-Proline [Extracellular]	NA	1	6
Phenylalanyl-Phenylalanine [Extracellular]	NA	6	4
Phenylalanyl-Phenylalaninyl-Asparagine [Extracellular]	NA	5	5
Phenylalanyl-Phenylalaninyl-Threonine [Extracellular]	NA	6	6
Phenylalanyl-Prolyl-Arginine [Extracellular]	NA	1	6
Phenylalanyl-Seryl-Tryptophan [Extracellular]	NA	1	8
Phenylalanyl-Threonyl-Lysine [Extracellular]	NA	5	6
Phenylalanyl-Tryptophanyl-Leucine [Extracellular]	NA	5	7
Phenylalanyl-Tyrosine [Extracellular]	NA	6	3
Phenylalanyl-Tyrosinyl-Glutamine [Extracellular]	NA	5	6
Phenylalanyl-Tyrosinyl-Lysine [Extracellular]	NA	7	5
Phenyllactate [Extracellular]	NA	8	3
phenylpyruvate [Extracellular]	C00166	6	2
phosphocholine [Extracellular]	C00588	0	3
phospholipids extracellular pool [Extracellular]	C00865	6	1
physeteric acid [Extracellular]	NA	5	4
PI pool [Extracellular]	C01194	2	3
picolinic acid [Extracellular]	C10164	1	2
plasminogen [Extracellular]	NA	0	5
porphobilinogen [Extracellular]	C00931	4	2
PPi [Extracellular]	C00013	0	8
pregnenolone [Extracellular]	C01953	2	3
pregnenolone sulfate [Extracellular]	C18044	0	5
progesterone [Extracellular]	C00410	0	2
proline [Extracellular]	C00148	1	5
Prolyl-Arginyl-Aspartate [Extracellular]	NA	1	3
Prolyl-Arginyl-Cysteine [Extracellular]	NA	3	7
Prolyl-Asparaginyl-Cysteine [Extracellular]	NA	1	9
Prolyl-Cysteine [Extracellular]	NA	3	4
Prolyl-Glutamatsyl-Lysine [Extracellular]	NA	1	10
Prolyl-Glutaminyl-Proline [Extracellular]	NA	1	2
Prolyl-Histidine [Extracellular]	NA	1	7
Prolyl-Histidyl-Tyrosine [Extracellular]	NA	1	8
Prolyl-Leucyl-Arginine [Extracellular]	NA	1	7
Prolyl-Lysyl-Proline [Extracellular]	NA	3	4
Prolyl-Phenylalanine [Extracellular]	NA	2	6
Prolyl-Prolyl-Arginine [Extracellular]	NA	2	4
Prolyl-Prolyl-Proline [Extracellular]	NA	1	4
Prolyl-Tryptophanyl-Lysine [Extracellular]	NA	1	4
Prolyl-Tryptophanyl-Threonine [Extracellular]	NA	1	7
Prolyl-Valyl-Glutamine [Extracellular]	NA	1	6
propane-1,2-diol [Extracellular]	C00583	4	7
propanoate [Extracellular]	C00163	2	0
Propionyl-Glycine [Extracellular]	NA	0	2
prostaglandin A1 [Extracellular]	C04685	2	1
prostaglandin A2 [Extracellular]	C05953	1	8
prostaglandin B1 [Extracellular]	C00959	1	1
prostaglandin B2 [Extracellular]	C05954	1	8
prostaglandin C1 [Extracellular]	C04686	2	0
prostaglandin C2 [Extracellular]	C05955	1	8
prostaglandin D2 [Extracellular]	C00696	0	8
prostaglandin E1 [Extracellular]	C04741	5	1
prostaglandin E2 [Extracellular]	C00584	1	6
prostaglandin E3 [Extracellular]	C06439	0	6
prostaglandin F1alpha [Extracellular]	C06475	2	2
prostaglandin F2alpha [Extracellular]	C00639	1	4
prostaglandin G2 [Extracellular]	C05956	0	3
prostaglandin H2 [Extracellular]	C00427	1	6
prostaglandin I2 [Extracellular]	C01312	1	4
prostaglandin J2 [Extracellular]	C05957	1	8
prothrombin [Extracellular]	NA	0	5
protoporphyrin [Extracellular]	C02191	1	3
provitamin D3 [Extracellular]	C01164	3	5
PRPP [Extracellular]	C00119	1	5
PS-LD pool [Extracellular]	C02737	6	5
putrescine [Extracellular]	C00134	9	2
pyridoxal [Extracellular]	C00250	2	4
pyridoxal-phosphate [Extracellular]	C00018	0	7
pyruvate [Extracellular]	C00022	4	5
quinolinate [Extracellular]	C03722	1	5
quinonoid dihydrobiopterin [Extracellular]	C02953	1	1
retinal [Extracellular]	C00376	2	0
retinoyl-glucuronide [Extracellular]	C11061	8	1
retinyl-ester [Extracellular]	C02075	7	3
ribitol [Extracellular]	C00474	0	4
ribose [Extracellular]	C00121	1	1
saccharopine [Extracellular]	C00449	2	5
S-adenosylmethioninamine [Extracellular]	C01137	3	4
SAH [Extracellular]	C00021	4	2
salsolinol [Extracellular]	C09642	3	7
SAM [Extracellular]	C00019	9	2
sarcosine [Extracellular]	C00213	2	1
Sebacicacid [Extracellular]	C08277	5	6
Sebacoyl Carnitine [Extracellular]	NA	6	2
serine [Extracellular]	C00065	6	3
serotonin [Extracellular]	C00780	11	2
Seryl-Arginyl-Alanine [Extracellular]	NA	4	7
Seryl-Arginyl-Tryptophan [Extracellular]	NA	1	4
Seryl-Cysteinyl-Arginine [Extracellular]	NA	6	3
Seryl-Glycyl-Glutamate [Extracellular]	NA	0	1
Seryl-Lysyl-Histidine [Extracellular]	NA	1	7
Seryl-Phenylalanyl-Lysine [Extracellular]	NA	2	6
Seryl-Tryptophanyl-Histidine [Extracellular]	NA	1	7
sialyl(1,3)-sialyl(2,6)-galactosylgloboside [Extracellular]	NA	5	2
sialyl(2,3)-sialyl(2,6)-galactosylgloboside [Extracellular]	NA	5	2
sialyl-Tn antigen [Extracellular]	NA	1	6
SM pool [Extracellular]	C00550	13	0
sn-glycerol-3-PC [Extracellular]	C00670	2	2
sn-glycerol-3-phosphate [Extracellular]	C00093	0	6
spermidine [Extracellular]	C00315	1	3
spermidine dialdehyde [Extracellular]	NA	3	6
spermidine monoaldehyde 1 [Extracellular]	NA	4	9
spermidine monoaldehyde 2 [Extracellular]	NA	4	9
spermine [Extracellular]	C00750	3	3
spermine dialdehyde [Extracellular]	NA	4	6
spermine monoaldehyde [Extracellular]	NA	4	7
sphinganine [Extracellular]	C00836	4	6
sphinganine-1-phosphate [Extracellular]	C01120	4	4
sphingosine [Extracellular]	C00319	8	3
sphingosine-1-phosphate [Extracellular]	C06124	9	3
sphingosylphosphorylcholine [Extracellular]	NA	7	0
squalene [Extracellular]	C00751	9	3
S-Sulfo-L-Cysteine [Extracellular]	C05824	2	3
stearate [Extracellular]	C01530	7	2
stearidonic acid [Extracellular]	C16300	1	4
stearoylcarnitine [Extracellular]	NA	10	1
Suberic Acid [Extracellular]	C08278	6	0
Suberyl Carnitine [Extracellular]	NA	7	1
Suberyl-Glycine [Extracellular]	NA	3	0
succinate semialdehyde [Extracellular]	C00232	2	7
Succinyl Carnitine [Extracellular]	NA	5	2
Succinylacetone [Extracellular]	NA	8	1
sulfate [Extracellular]	C00059	1	5
sulfite [Extracellular]	C00094	5	4
sulfochenodeoxycholate [Extracellular]	NA	1	4
taurine [Extracellular]	C00245	3	2
taurochenodeoxycholate [Extracellular]	C05465	1	3
Taurochenodeoxycholic acid 3-sulfate [Extracellular]	NA	1	5
taurocholate [Extracellular]	C05122	1	3
Taurocholic acid 3-sulfate [Extracellular]	NA	2	3
taurodeoxycholate [Extracellular]	C05463	2	3
Taurodeoxycholic acid 3-sulfate [Extracellular]	NA	1	4
Taurohyocholic acid; N-(3alpha,6alpha,7alpha-Trihydroxy-5beta-cholan-24-oyl)taurine [Extracellular]	C15516	1	5
testosterone [Extracellular]	C00535	1	2
testosterone glucuronide [Extracellular]	C11134	0	3
testosterone sulfate [Extracellular]	NA	1	1
tetradecenoylcarnitine(5) [Extracellular]	NA	5	3
tetrahydrobiopterin [Extracellular]	C00272	1	2
THF [Extracellular]	C00101	9	4
thiamin-P [Extracellular]	C01081	1	8
thiamin-PPP [Extracellular]	C03028	5	5
thiosulfate [Extracellular]	NA	2	1
Threonyl-Arginyl-Tyrosine [Extracellular]	NA	7	5
Threonyl-Asparaginyl-Tyrosine [Extracellular]	NA	5	6
Threonyl-Glutaminyl-Glutamate [Extracellular]	NA	3	6
Threonyl-Glutaminyl-Tyrosine [Extracellular]	NA	5	6
Threonyl-Histidinyl-Histidine [Extracellular]	NA	4	6
Threonyl-Isoleucyl-Arginine [Extracellular]	NA	6	5
Threonyl-Methionyl-Arginine [Extracellular]	NA	5	6
Threonyl-Phenylalanyl-Arginine [Extracellular]	NA	5	6
Threonyl-Seryl-Arginine [Extracellular]	NA	1	7
Threonyl-Threonyl-Arginine [Extracellular]	NA	6	4
Threonyl-Tyrosyl-Methionine [Extracellular]	NA	5	7
thromboxane A2 [Extracellular]	C02198	1	4
thromboxane B2 [Extracellular]	C05963	2	2
thymidine [Extracellular]	C00214	1	1
thymine [Extracellular]	C00178	0	0
Tiglyl Carnitine [Extracellular]	NA	5	2
Tiglyl Glycine [Extracellular]	NA	1	6
Trans,Cis,Cis-2,11,14-Eicosatrienoic Acid [Extracellular]	NA	7	4
trans-4-hydroxy-L-proline [Extracellular]	C01157	1	3
Trans-Delta-2-Heptadecanoic Acid [Extracellular]	NA	12	1
tricosanoic acid [Extracellular]	NA	11	0
tridecylic acid [Extracellular]	C17076	11	0
tryptamine [Extracellular]	C00398	9	4
Tryptophanyl-Alanyl-Proline [Extracellular]	NA	2	8
Tryptophanyl-Arginyl-Alanine [Extracellular]	NA	2	5
Tryptophanyl-Aspartyl-Aspartate [Extracellular]	NA	1	9
Tryptophanyl-Glutaminyl-Glutamine [Extracellular]	NA	11	2
Tryptophanyl-Glutamyl-Glycine [Extracellular]	NA	2	11
Tryptophanyl-Glutamyl-Leucine [Extracellular]	NA	3	7
Tryptophanyl-Glutamyl-Proline [Extracellular]	NA	1	11
Tryptophanyl-Glutamyl-Tyrosine [Extracellular]	NA	3	5
Tryptophanyl-Glycyl-Aspartate [Extracellular]	NA	1	10
Tryptophanyl-Glycyl-Leucine [Extracellular]	NA	1	6
Tryptophanyl-Glycyl-Phenylalanine [Extracellular]	NA	1	7
Tryptophanyl-Glycyl-Valine [Extracellular]	NA	1	5
Tryptophanyl-Histidyl-Methionine [Extracellular]	NA	4	7
Tryptophanyl-Isoleucyl-Lysine [Extracellular]	NA	6	4
Tryptophanyl-Isoleucyl-Tryptophan [Extracellular]	NA	8	3
Tryptophanyl-Leucyl-Valine [Extracellular]	NA	6	5
Tryptophanyl-Lysine [Extracellular]	NA	6	2
Tryptophanyl-Methionyl-Arginine [Extracellular]	NA	3	6
Tryptophanyl-Methionyl-Valine [Extracellular]	NA	3	7
Tryptophanyl-Phenylalanine [Extracellular]	NA	7	3
Tryptophanyl-Prolyl-Glycine [Extracellular]	NA	3	10
Tryptophanyl-Prolyl-Leucine [Extracellular]	NA	1	7
Tryptophanyl-Prolyl-Valine [Extracellular]	NA	1	6
Tryptophanyl-Seryl-Tyrosine [Extracellular]	NA	1	5
Tryptophanyl-Threonyl-Glutamate [Extracellular]	NA	3	8
Tryptophanyl-Threonyl-Isoleucine [Extracellular]	NA	6	5
Tryptophanyl-Threonyl-Tyrosine [Extracellular]	NA	6	5
Tryptophanyl-Tyrosyl-Glutamine [Extracellular]	NA	6	6
Tryptophanyl-Tyrosyl-Tyrosine [Extracellular]	NA	7	6
Tryptophanyl-Valyl-Aspartate [Extracellular]	NA	6	4
type III A glycolipid [Extracellular]	NA	2	1
type IIIAb [Extracellular]	NA	5	2
tyramine [Extracellular]	C00483	8	3
tyramine-O-sulfate [Extracellular]	NA	12	0
tyrosine [Extracellular]	C00082	4	2
Tyrosyl-Alanine [Extracellular]	NA	1	3
Tyrosyl-Alaninyl-Phenylalanine [Extracellular]	NA	1	6
Tyrosyl-Arginyl-Glutamate [Extracellular]	NA	3	11
Tyrosyl-Arginyl-Serine [Extracellular]	NA	5	1
Tyrosyl-Aspartyl-Arginine [Extracellular]	NA	1	9
Tyrosyl-Cysteinyl-Glycine [Extracellular]	NA	2	10
Tyrosyl-Cysteinyl-Threonine [Extracellular]	NA	6	5
Tyrosyl-Glutamate [Extracellular]	NA	4	8
Tyrosyl-Leucyl-Arginine [Extracellular]	NA	6	5
Tyrosyl-Phenylalanyl-Tyrosine [Extracellular]	NA	6	6
Tyrosyl-Threonine [Extracellular]	NA	6	2
Tyrosyl-Tryptophanyl-Phenylalanine [Extracellular]	NA	6	6
Tyrosyl-Tyrosine [Extracellular]	NA	7	5
Tyrosyl-Valyl-Methionine [Extracellular]	NA	4	7
ubiquinol [Extracellular]	C00390	5	2
ubiquinone [Extracellular]	C00399	6	4
UDP [Extracellular]	C00015	0	6
UDP-glucuronate [Extracellular]	C00167	2	5
UMP [Extracellular]	C00105	0	8
undecylic acid [Extracellular]	C17715	12	0
uracil [Extracellular]	C00106	0	1
urate [Extracellular]	C00366	0	3
urea [Extracellular]	C00086	4	1
uridine [Extracellular]	C00299	0	2
urocanate [Extracellular]	C00785	2	3
uroporphyrin I [Extracellular]	C05767	0	1
UTP [Extracellular]	C00075	0	5
V3(NeuAc)2-Gb5Cer [Extracellular]	NA	6	1
valeric acid [Extracellular]	C00803	9	0
Valyl-Arginyl-Glycine [Extracellular]	NA	1	4
Valyl-Histidyl-Asparagine [Extracellular]	NA	5	6
Valyl-Leucyl-Phenylalanine [Extracellular]	NA	5	6
Valyl-Lysyl-Tyrosine [Extracellular]	NA	6	5
Valyl-Phenylalanyl-Arginine [Extracellular]	NA	6	5
Valyl-Prolyl-Tryptophan [Extracellular]	NA	1	5
Valyl-Seryl-Arginine [Extracellular]	NA	1	4
Valyl-Tryptophanyl-Phenylalanine [Extracellular]	NA	6	5
Valyl-Tryptophanyl-Valine [Extracellular]	NA	8	4
Valyl-Valine [Extracellular]	NA	9	1
Vanil-Lactate [Extracellular]	NA	0	2
vanillylmandelate [Extracellular]	C05584	2	0
VI3NeuAc-nLc6Cer [Extracellular]	NA	6	1
vitamin D3 [Extracellular]	C05443	5	4
VLDL remnant [Extracellular]	NA	6	0
xanthine [Extracellular]	C00385	0	3
xanthosine [Extracellular]	C01762	0	1
xanthosine-5-phosphate [Extracellular]	C00655	0	4
xanthurenate [Extracellular]	C02470	4	9
ximenic acid [Extracellular]	NA	5	7
xylitol [Extracellular]	C00379	2	0
