# Supplementary material for: Transcriptome-based biomarker prediction for Parkinson’s disease using genome-scale metabolic modeling
Source: Sci Rep. 2024 Jan 5;14:585. doi: 10.1038/s41598-023-51034-y (PMC10770157; doi:10.1038/s41598-023-51034-y)
Supplement: Supplementary file 2 — Supplementary Information 2. [file 41598_2023_51034_MOESM2_ESM.xlsx]

## Sheet: Modified_TIMBR
ID Annotation	Annotation	Category	Database	N	n	M	m	p-value	FDR correction	Submitted IDs	Matching IDs
map01100	Metabolic pathways	Pathways	KEGG	92	64	4557	1455	8.4854e-14	8.57025e-12	C00014|C00016|C00018|C00019|C00031|C00051|C00055|C00063|C00074|C00101|C00105|C00109|C00112|C00134|C00143|C00155|C00157|C00189|C00195|C00209|C00232|C00239|C00246|C00249|C00319|C00322|C00355|C00381|C00388|C00398|C00408|C00418|C00430|C00440|C00544|C00550|C00624|C00628|C00696|C00751|C00780|C00811|C01081|C01089|C01179|C01190|C01290|C01419|C01598|C01673|C01724|C01802|C02291|C03242|C03758|C04598|C05589|…	C00014|C00016|C00018|C00019|C00031|C00051|C00055|C00063|C00074|C00101|C00105|C00109|C00112|C00134|C00143|C00155|C00157|C00189|C00195|C00209|C00232|C00239|C00246|C00249|C00319|C00322|C00355|C00381|C00388|C00398|C00408|C00418|C00430|C00440|C00544|C00550|C00624|C00628|C00696|C00751|C00780|C00811|C01081|C01089|C01179|C01190|C01290|C01419|C01598|C01673|C01724|C01802|C02291|C03242|C03758|C04598|C05589|…
map01040	Biosynthesis of unsaturated fatty acids	Pathways	KEGG	92	11	4557	54	5.81133e-09	2.93472e-07	C00249|C01530|C03242|C06425|C08281|C08316|C08320|C08323|C16522|C16525|C16533	C00249|C01530|C03242|C06425|C08281|C08316|C08320|C08323|C16522|C16525|C16533
map00600	Sphingolipid metabolism	Pathways	KEGG	92	7	4557	25	3.88444e-07	1.30776e-05	C00195|C00319|C00550|C01190|C01290|C06124|C06127	C00195|C00319|C00550|C01190|C01290|C06124|C06127
map00350	Tyrosine metabolism	Pathways	KEGG	92	10	4557	76	2.1897e-06	5.52898e-05	C00232|C00355|C00483|C00544|C00628|C01179|C03672|C03758|C05589|C17937	C00232|C00355|C00483|C00544|C00628|C01179|C03672|C03758|C05589|C17937
map05310	Asthma	Pathways	KEGG	92	3	4557	5	7.73571e-05	0.00156261	C00388|C00696|C04598	C00388|C00696|C04598
map00590	Arachidonic acid metabolism	Pathways	KEGG	92	8	4557	75	0.000113144	0.00190459	C00157|C00696|C04853|C05953|C05954|C05955|C05957|C05966	C00157|C00696|C04853|C05953|C05954|C05955|C05957|C05966
map04080	Neuroactive ligand-receptor interaction	Pathways	KEGG	92	10	4557	129	0.000234114	0.00337793	C00388|C00398|C00483|C00696|C00780|C01598|C03758|C04598|C06124|C13856	C00388|C00398|C00483|C00696|C00780|C01598|C03758|C04598|C06124|C13856
map00260	Glycine, serine and threonine metabolism	Pathways	KEGG	92	6	4557	49	0.000399564	0.00504449	C00014|C00101|C00109|C00143|C00430|C02291	C00014|C00101|C00109|C00143|C00430|C02291
map00670	One carbon pool by folate	Pathways	KEGG	92	3	4557	9	0.000612637	0.00687515	C00101|C00143|C00440	C00101|C00143|C00440
map05012	Parkinson's disease	Pathways	KEGG	92	3	4557	13	0.00196698	0.0198665	C00013|C00355|C03758	C00013|C00355|C03758
map00100	Steroid biosynthesis	Pathways	KEGG	92	5	4557	51	0.00339515	0.0311736	C00751|C01673|C01724|C01802|C02530	C00751|C01673|C01724|C01802|C02530
map00270	Cysteine and methionine metabolism	Pathways	KEGG	92	5	4557	56	0.00510136	0.0429364	C00019|C00051|C00109|C00155|C02291	C00019|C00051|C00109|C00155|C02291
map01063	Biosynthesis of alkaloids derived from shikimate pathway	Pathways	KEGG	92	8	4557	138	0.00630581	0.0429375	C00074|C00355|C00398|C00483|C00780|C01179|C03758|C09642	C00074|C00355|C00398|C00483|C00780|C01179|C03758|C09642
map00240	Pyrimidine metabolism	Pathways	KEGG	92	5	4557	59	0.00637686	0.0429375	C00055|C00063|C00105|C00112|C00239	C00055|C00063|C00105|C00112|C00239
map00380	Tryptophan metabolism	Pathways	KEGG	92	6	4557	81	0.00553188	0.0429375	C00322|C00398|C00780|C01598|C02470|C05642	C00322|C00398|C00780|C01598|C02470|C05642
map00310	Lysine degradation	Pathways	KEGG	92	4	4557	47	0.014314	0.0903574	C00322|C00408|C01181|C02188	C00322|C00408|C01181|C02188
map00061	Fatty acid biosynthesis	Pathways	KEGG	92	4	4557	49	0.0164936	0.0979913	C00249|C01530|C01571|C06423	C00249|C01530|C01571|C06423
map04540	Gap junction	Pathways	KEGG	92	2	4557	11	0.0196978	0.104709	C00780|C03758	C00780|C03758
map04664	Fc epsilon RI signaling pathway	Pathways	KEGG	92	2	4557	11	0.0196978	0.104709	C00388|C00696	C00388|C00696
map00330	Arginine and proline metabolism	Pathways	KEGG	92	5	4557	82	0.0242223	0.122323	C00014|C00019|C00134|C00555|C00624	C00014|C00019|C00134|C00555|C00624
map00480	Glutathione metabolism	Pathways	KEGG	92	3	4557	38	0.0403946	0.194279	C00051|C00134|C01419	C00051|C00134|C01419
map01070	Biosynthesis of plant hormones	Pathways	KEGG	92	4	4557	68	0.0475686	0.200184	C00019|C00074|C00418|C00751	C00019|C00074|C00418|C00751
map00650	Butanoate metabolism	Pathways	KEGG	92	3	4557	40	0.0459754	0.200184	C00232|C00246|C01089	C00232|C00246|C01089
map04964	Proximal tubule bicarbonate reclamation	Pathways	KEGG	92	2	4557	17	0.045046	0.200184	C00014|C00074	C00014|C00074
map04113	Meiosis - yeast	Pathways	KEGG	92	1	4557	3	0.0593644	0.239832	C00031	C00031
map00130	Ubiquinone and other terpenoid-quinone biosynthesis	Pathways	KEGG	92	4	4557	76	0.0664756	0.258232	C00544|C00811|C01179|C03672	C00544|C00811|C01179|C03672
map04910	Insulin signaling pathway	Pathways	KEGG	92	1	4557	4	0.0783671	0.281222	C00031	C00031
map00965	Betalain biosynthesis	Pathways	KEGG	92	2	4557	24	0.0835313	0.281222	C00355|C03758	C00355|C03758
map00250	Alanine, aspartate and glutamate metabolism	Pathways	KEGG	92	2	4557	24	0.0835313	0.281222	C00014|C00232	C00014|C00232
map00830	Retinol metabolism	Pathways	KEGG	92	2	4557	24	0.0835313	0.281222	C02075|C11061	C02075|C11061
map04722	Neurotrophin signaling pathway	Pathways	KEGG	92	1	4557	5	0.0969901	0.296848	C00195	C00195
map00591	Linoleic acid metabolism	Pathways	KEGG	92	2	4557	26	0.0958769	0.296848	C00157|C03242	C00157|C03242
map05120	Epithelial cell signaling in Helicobacter pylori infection	Pathways	KEGG	92	1	4557	5	0.0969901	0.296848	C00014	C00014
map00400	Phenylalanine, tyrosine and tryptophan biosynthesis	Pathways	KEGG	92	2	4557	27	0.102234	0.303696	C00074|C01179	C00074|C01179
map00072	Synthesis and degradation of ketone bodies	Pathways	KEGG	92	1	4557	6	0.115241	0.311229	C01089	C01089
map00620	Pyruvate metabolism	Pathways	KEGG	92	2	4557	32	0.135585	0.311229	C00074|C00583	C00074|C00583
map04920	Adipocytokine signaling pathway	Pathways	KEGG	92	1	4557	7	0.133126	0.311229	C00195	C00195
map00510	N-Glycan biosynthesis	Pathways	KEGG	92	1	4557	7	0.133126	0.311229	C00381	C00381
map01062	Biosynthesis of terpenoids and steroids	Pathways	KEGG	92	4	4557	98	0.135106	0.311229	C00074|C00381|C00418|C00751	C00074|C00381|C00418|C00751
map05140	Leishmaniasis	Pathways	KEGG	92	1	4557	6	0.115241	0.311229	C00195	C00195
map00010	Glycolysis / Gluconeogenesis	Pathways	KEGG	92	2	4557	31	0.128729	0.311229	C00031|C00074	C00031|C00074
map04930	Type II diabetes mellitus	Pathways	KEGG	92	1	4557	6	0.115241	0.311229	C00031	C00031
map00950	Isoquinoline alkaloid biosynthesis	Pathways	KEGG	92	4	4557	94	0.12097	0.311229	C00355|C00483|C01179|C03758	C00355|C00483|C01179|C03758
map00750	Vitamin B6 metabolism	Pathways	KEGG	92	2	4557	32	0.135585	0.311229	C00018|C00232	C00018|C00232
map00680	Methane metabolism	Pathways	KEGG	92	2	4557	34	0.149533	0.323747	C00143|C00440	C00143|C00440
map04966	Collecting duct acid secretion	Pathways	KEGG	92	1	4557	8	0.150654	0.323747	C00014	C00014
map04666	Fc gamma R-mediated phagocytosis	Pathways	KEGG	92	1	4557	8	0.150654	0.323747	C06124	C06124
map05110	Vibrio cholerae infection	Pathways	KEGG	92	1	4557	9	0.167832	0.353146	C00014	C00014
map04020	Calcium signaling pathway	Pathways	KEGG	92	1	4557	10	0.184665	0.380637	C06124	C06124
map00630	Glyoxylate and dicarboxylate metabolism	Pathways	KEGG	92	2	4557	44	0.222569	0.440773	C00143|C00209	C00143|C00209
map00340	Histidine metabolism	Pathways	KEGG	92	2	4557	44	0.222569	0.440773	C00388|C05828	C00388|C05828
map00440	Phosphonate and phosphinate metabolism	Pathways	KEGG	92	2	4557	45	0.23006	0.444344	C00074|C00189	C00074|C00189
map00564	Glycerophospholipid metabolism	Pathways	KEGG	92	2	4557	46	0.23757	0.444344	C00157|C00189	C00157|C00189
map02060	Phosphotransferase system (PTS)	Pathways	KEGG	92	2	4557	46	0.23757	0.444344	C00031|C00074	C00031|C00074
map00901	Indole alkaloid biosynthesis	Pathways	KEGG	92	2	4557	47	0.245093	0.45008	C00031|C00398	C00031|C00398
map01066	Biosynthesis of alkaloids derived from terpenoid and polyketide	Pathways	KEGG	92	2	4557	48	0.252626	0.45563	C00751|C06423	C00751|C06423
map00190	Oxidative phosphorylation	Pathways	KEGG	92	1	4557	16	0.278821	0.477305	C00013	C00013
map02010	ABC transporters	Pathways	KEGG	92	3	4557	90	0.272857	0.477305	C00031|C00134|C00430	C00031|C00134|C00430
map00720	Reductive carboxylate cycle (CO2 fixation)	Pathways	KEGG	92	1	4557	16	0.278821	0.477305	C00074	C00074
map00920	Sulfur metabolism	Pathways	KEGG	92	1	4557	18	0.307751	0.518047	C00155	C00155
map00020	Citrate cycle (TCA cycle)	Pathways	KEGG	92	1	4557	20	0.335531	0.555552	C00074	C00074
map00740	Riboflavin metabolism	Pathways	KEGG	92	1	4557	21	0.349005	0.568541	C00016	C00016
map00710	Carbon fixation in photosynthetic organisms	Pathways	KEGG	92	1	4557	23	0.375147	0.59203	C00074	C00074
map00565	Ether lipid metabolism	Pathways	KEGG	92	1	4557	23	0.375147	0.59203	C04598	C04598
map00062	Fatty acid elongation in mitochondria	Pathways	KEGG	92	1	4557	27	0.424356	0.595278	C00249	C00249
map00730	Thiamine metabolism	Pathways	KEGG	92	1	4557	26	0.412426	0.595278	C01081	C01081
map00643	Styrene degradation	Pathways	KEGG	92	1	4557	27	0.424356	0.595278	C00544	C00544
map00910	Nitrogen metabolism	Pathways	KEGG	92	1	4557	26	0.412426	0.595278	C00014	C00014
map00521	Streptomycin biosynthesis	Pathways	KEGG	92	1	4557	24	0.387826	0.595278	C00031	C00031
map01064	Biosynthesis of alkaloids derived from ornithine, lysine and nicotinic acid	Pathways	KEGG	92	2	4557	67	0.393834	0.595278	C00134|C00408	C00134|C00408
map00960	Tropane, piperidine and pyridine alkaloid biosynthesis	Pathways	KEGG	92	2	4557	68	0.401003	0.595278	C00134|C00408	C00134|C00408
map00550	Peptidoglycan biosynthesis	Pathways	KEGG	92	1	4557	27	0.424356	0.595278	C00105	C00105
map00524	Butirosin and neomycin biosynthesis	Pathways	KEGG	92	1	4557	29	0.447503	0.602637	C00031	C00031
map02020	Two-component system	Pathways	KEGG	92	1	4557	29	0.447503	0.602637	C00031	C00031
map00290	Valine, leucine and isoleucine biosynthesis	Pathways	KEGG	92	1	4557	28	0.436047	0.602637	C00109	C00109
map00561	Glycerolipid metabolism	Pathways	KEGG	92	1	4557	32	0.480507	0.606641	C00583	C00583
map00030	Pentose phosphate pathway	Pathways	KEGG	92	1	4557	32	0.480507	0.606641	C00031	C00031
map00660	C5-Branched dibasic acid metabolism	Pathways	KEGG	92	1	4557	32	0.480507	0.606641	C00109	C00109
map00410	beta-Alanine metabolism	Pathways	KEGG	92	1	4557	31	0.469729	0.606641	C00555	C00555
map00300	Lysine biosynthesis	Pathways	KEGG	92	1	4557	32	0.480507	0.606641	C00322	C00322
map00900	Terpenoid backbone biosynthesis	Pathways	KEGG	92	1	4557	33	0.491069	0.612321	C00418	C00418
map01065	Biosynthesis of alkaloids derived from histidine and purine	Pathways	KEGG	92	1	4557	35	0.51156	0.630093	C00388	C00388
map00640	Propanoate metabolism	Pathways	KEGG	92	1	4557	36	0.521498	0.634594	C00109	C00109
map01110	Biosynthesis of secondary metabolites	Pathways	KEGG	92	21	4557	1038	0.536886	0.637947	C00019|C00031|C00074|C00109|C00134|C00155|C00355|C00388|C00398|C00408|C00418|C00430|C00483|C00624|C00751|C00811|C01179|C01724|C02291|C03672|C03758	C00019|C00031|C00074|C00109|C00134|C00155|C00355|C00388|C00398|C00408|C00418|C00430|C00483|C00624|C00751|C00811|C01179|C01724|C02291|C03672|C03758
map00401	Novobiocin biosynthesis	Pathways	KEGG	92	1	4557	37	0.531235	0.637947	C01179	C01179
map00460	Cyanoamino acid metabolism	Pathways	KEGG	92	1	4557	41	0.568262	0.644882	C00014	C00014
map00592	alpha-Linolenic acid metabolism	Pathways	KEGG	92	1	4557	40	0.559286	0.644882	C00157	C00157
map00908	Zeatin biosynthesis	Pathways	KEGG	92	1	4557	39	0.550125	0.644882	C00019	C00019
map00052	Galactose metabolism	Pathways	KEGG	92	1	4557	41	0.568262	0.644882	C00031	C00031
map00790	Folate biosynthesis	Pathways	KEGG	92	1	4557	42	0.577058	0.647587	C00101	C00101
map01061	Biosynthesis of phenylpropanoids	Pathways	KEGG	92	2	4557	97	0.58811	0.652737	C00074|C00811	C00074|C00811
map00360	Phenylalanine metabolism	Pathways	KEGG	92	1	4557	46	0.610501	0.670224	C00811	C00811
map00362	Benzoate degradation via hydroxylation	Pathways	KEGG	92	1	4557	48	0.626229	0.680098	C00628	C00628
map00500	Starch and sucrose metabolism	Pathways	KEGG	92	1	4557	50	0.641327	0.681832	C00031	C00031
map00071	Fatty acid metabolism	Pathways	KEGG	92	1	4557	50	0.641327	0.681832	C00249	C00249
map00940	Phenylpropanoid biosynthesis	Pathways	KEGG	92	1	4557	55	0.676485	0.711719	C00811	C00811
map00626	Naphthalene and anthracene degradation	Pathways	KEGG	92	1	4557	62	0.720048	0.749741	C00628	C00628
map00970	Aminoacyl-tRNA biosynthesis	Pathways	KEGG	92	1	4557	75	0.786119	0.810184	C00101	C00101
map00520	Amino sugar and nucleotide sugar metabolism	Pathways	KEGG	92	1	4557	87	0.833294	0.850129	C00031	C00031
map00230	Purine metabolism	Pathways	KEGG	92	1	4557	92	0.849765	0.858263	C00014	C00014
map00860	Porphyrin and chlorophyll metabolism	Pathways	KEGG	92	1	4557	126	0.926177	0.926177	C00430	C00430

## Sheet: Original_TIMBR
ID Annotation	Annotation	Category	Database	N	n	M	m	p-value	FDR correction	Submitted IDs	Matching IDs
map01100	Metabolic pathways	Pathways	KEGG	138	102	4557	1455	1.04503e-24	1.44214e-22	C00001|C00002|C00003|C00004|C00008|C00011|C00015|C00016|C00020|C00033|C00055|C00059|C00061|C00062|C00063|C00075|C00080|C00082|C00093|C00094|C00101|C00105|C00108|C00111|C00112|C00114|C00116|C00119|C00137|C00141|C00143|C00147|C00148|C00152|C00159|C00166|C00167|C00179|C00181|C00184|C00186|C00191|C00195|C00207|C00212|C00233|C00253|C00257|C00268|C00272|C00310|C00312|C00322|C00328|C00344|C00354|C00355|…	C00001|C00002|C00003|C00004|C00008|C00011|C00015|C00016|C00020|C00033|C00055|C00059|C00061|C00062|C00063|C00075|C00080|C00082|C00093|C00094|C00101|C00105|C00108|C00111|C00112|C00114|C00116|C00119|C00137|C00141|C00143|C00147|C00148|C00152|C00159|C00166|C00167|C00179|C00181|C00184|C00186|C00191|C00195|C00207|C00212|C00233|C00253|C00257|C00268|C00272|C00310|C00312|C00322|C00328|C00344|C00354|C00355|…
map00190	Oxidative phosphorylation	Pathways	KEGG	138	10	4557	16	3.21575e-12	2.21887e-10	C00001|C00002|C00003|C00004|C00008|C00013|C00061|C00080|C00390|C00399	C00001|C00002|C00003|C00004|C00008|C00013|C00061|C00080|C00390|C00399
map04966	Collecting duct acid secretion	Pathways	KEGG	138	6	4557	8	1.84535e-08	8.48862e-07	C00001|C00011|C00080|C00288|C00698|C01353	C00001|C00011|C00080|C00288|C00698|C01353
map05012	Parkinson's disease	Pathways	KEGG	138	7	4557	13	2.96019e-08	1.02127e-06	C00002|C00008|C00013|C00020|C00082|C00355|C03758	C00002|C00008|C00013|C00020|C00082|C00355|C03758
map00380	Tryptophan metabolism	Pathways	KEGG	138	12	4557	81	4.35339e-06	0.000120154	C00108|C00322|C00328|C00398|C00632|C00780|C00954|C01717|C03227|C03722|C05635|C05643	C00108|C00322|C00328|C00398|C00632|C00780|C00954|C01717|C03227|C03722|C05635|C05643
map04964	Proximal tubule bicarbonate reclamation	Pathways	KEGG	138	6	4557	17	6.50592e-06	0.00012826	C00001|C00011|C00080|C00288|C00698|C01353	C00001|C00011|C00080|C00288|C00698|C01353
map04080	Neuroactive ligand-receptor interaction	Pathways	KEGG	138	15	4557	129	6.03028e-06	0.00012826	C00002|C00008|C00015|C00075|C00212|C00388|C00398|C00483|C00639|C00780|C01120|C01996|C03758|C06124|C11695	C00002|C00008|C00015|C00075|C00212|C00388|C00398|C00483|C00639|C00780|C01120|C01996|C03758|C06124|C11695
map00230	Purine metabolism	Pathways	KEGG	138	12	4557	92	1.67845e-05	0.000289532	C00002|C00008|C00011|C00020|C00059|C00119|C00147|C00212|C00301|C00559|C00575|C04677	C00002|C00008|C00011|C00020|C00059|C00119|C00147|C00212|C00301|C00559|C00575|C04677
map00040	Pentose and glucuronate interconversions	Pathways	KEGG	138	9	4557	53	2.35429e-05	0.00036099	C00111|C00167|C00181|C00191|C00310|C00312|C00379|C00474|C00532	C00111|C00167|C00181|C00191|C00310|C00312|C00379|C00474|C00532
map02010	ABC transporters	Pathways	KEGG	138	11	4557	90	7.07903e-05	0.000976907	C00059|C00062|C00093|C00114|C00121|C00148|C00181|C00243|C00288|C00794|C14819	C00059|C00062|C00093|C00114|C00121|C00148|C00181|C00243|C00288|C00794|C14819
map00350	Tyrosine metabolism	Pathways	KEGG	138	10	4557	76	8.10952e-05	0.00101738	C00082|C00355|C00483|C00628|C00642|C01161|C03758|C05587|C17935|C17937	C00082|C00355|C00483|C00628|C00642|C01161|C03758|C05587|C17935|C17937
map04142	Lysosome	Pathways	KEGG	138	3	4557	4	0.000106337	0.00122287	C00002|C00008|C00159	C00002|C00008|C00159
map04020	Calcium signaling pathway	Pathways	KEGG	138	4	4557	10	0.000146755	0.00155786	C00002|C00004|C00575|C06124	C00002|C00004|C00575|C06124
map00052	Galactose metabolism	Pathways	KEGG	138	7	4557	41	0.000190476	0.00187754	C00111|C00116|C00137|C00159|C00243|C00794|C01697	C00111|C00116|C00137|C00159|C00243|C00794|C01697
map00195	Photosynthesis	Pathways	KEGG	138	4	4557	11	0.000225212	0.00207195	C00001|C00002|C00008|C00080	C00001|C00002|C00008|C00080
map04962	Vasopressin-regulated water reabsorption	Pathways	KEGG	138	2	4557	2	0.000910619	0.00785409	C00001|C00575	C00001|C00575
map00908	Zeatin biosynthesis	Pathways	KEGG	138	6	4557	39	0.000990189	0.008038	C00002|C00008|C00015|C00020|C00033|C00147	C00002|C00008|C00015|C00020|C00033|C00147
map00790	Folate biosynthesis	Pathways	KEGG	138	6	4557	42	0.00147776	0.0113295	C00011|C00101|C00268|C00272|C04874|C04895	C00011|C00101|C00268|C00272|C04874|C04895
map00240	Pyrimidine metabolism	Pathways	KEGG	138	7	4557	59	0.00183555	0.0125238	C00015|C00055|C00063|C00075|C00105|C00112|C00119	C00015|C00055|C00063|C00075|C00105|C00112|C00119
map00670	One carbon pool by folate	Pathways	KEGG	138	3	4557	9	0.00199654	0.0125238	C00101|C00143|C00440	C00101|C00143|C00440
map05110	Vibrio cholerae infection	Pathways	KEGG	138	3	4557	9	0.00199654	0.0125238	C00080|C00575|C00698	C00080|C00575|C00698
map00340	Histidine metabolism	Pathways	KEGG	138	6	4557	44	0.00189231	0.0125238	C00119|C00388|C00785|C02835|C04677|C05127	C00119|C00388|C00785|C02835|C04677|C05127
map00564	Glycerophospholipid metabolism	Pathways	KEGG	138	6	4557	46	0.00238952	0.0141875	C00093|C00111|C00114|C00344|C00670|C01996	C00093|C00111|C00114|C00344|C00670|C01996
map00561	Glycerolipid metabolism	Pathways	KEGG	138	5	4557	32	0.0024674	0.0141875	C00093|C00111|C00116|C00184|C00583	C00093|C00111|C00116|C00184|C00583
map04113	Meiosis - yeast	Pathways	KEGG	138	2	4557	3	0.00267748	0.0147797	C00288|C00575	C00288|C00575
map00740	Riboflavin metabolism	Pathways	KEGG	138	4	4557	21	0.00322624	0.0166008	C00001|C00016|C00061|C00474	C00001|C00016|C00061|C00474
map00680	Methane metabolism	Pathways	KEGG	138	5	4557	34	0.00324798	0.0166008	C00011|C00080|C00143|C00184|C00440	C00011|C00080|C00143|C00184|C00440
map04540	Gap junction	Pathways	KEGG	138	3	4557	11	0.00375085	0.0184863	C00575|C00780|C03758	C00575|C00780|C03758
map00710	Carbon fixation in photosynthetic organisms	Pathways	KEGG	138	4	4557	23	0.00455455	0.0216734	C00001|C00011|C00111|C00354	C00001|C00011|C00111|C00354
map00965	Betalain biosynthesis	Pathways	KEGG	138	4	4557	24	0.00533892	0.024559	C00082|C00355|C03758|C05587	C00082|C00355|C03758|C05587
map00600	Sphingolipid metabolism	Pathways	KEGG	138	4	4557	25	0.00620885	0.0276394	C00195|C00836|C01120|C06124	C00195|C00836|C01120|C06124
map04740	Olfactory transduction	Pathways	KEGG	138	2	4557	5	0.00857442	0.034802	C00575|C00698	C00575|C00698
map05120	Epithelial cell signaling in Helicobacter pylori infection	Pathways	KEGG	138	2	4557	5	0.00857442	0.034802	C00080|C00698	C00080|C00698
map00400	Phenylalanine, tyrosine and tryptophan biosynthesis	Pathways	KEGG	138	4	4557	27	0.00822055	0.034802	C00082|C00108|C00119|C00166	C00082|C00108|C00119|C00166
map00360	Phenylalanine metabolism	Pathways	KEGG	138	5	4557	46	0.0119773	0.0470224	C00082|C00166|C00642|C05852|C07086	C00082|C00166|C00642|C05852|C07086
map04916	Melanogenesis	Pathways	KEGG	138	2	4557	6	0.0126074	0.0470224	C00082|C00575	C00082|C00575
map04144	Endocytosis	Pathways	KEGG	138	2	4557	6	0.0126074	0.0470224	C00002|C00008	C00002|C00008
map00030	Pentose phosphate pathway	Pathways	KEGG	138	4	4557	32	0.0149927	0.0530511	C00119|C00121|C00257|C01801	C00119|C00121|C00257|C01801
map00620	Pyruvate metabolism	Pathways	KEGG	138	4	4557	32	0.0149927	0.0530511	C00033|C00111|C00186|C00583	C00033|C00111|C00186|C00583
map00920	Sulfur metabolism	Pathways	KEGG	138	3	4557	18	0.0158868	0.0548096	C00033|C00059|C00094	C00033|C00059|C00094
map04150	mTOR signaling pathway	Pathways	KEGG	138	2	4557	7	0.0173025	0.0555288	C00020|C04677	C00020|C04677
map00500	Starch and sucrose metabolism	Pathways	KEGG	138	5	4557	50	0.016819	0.0555288	C00167|C00181|C00191|C01231|C02336	C00167|C00181|C00191|C01231|C02336
map05142	Chagas disease	Pathways	KEGG	138	2	4557	7	0.0173025	0.0555288	C00062|C00575	C00062|C00575
map01065	Biosynthesis of alkaloids derived from histidine and purine	Pathways	KEGG	138	4	4557	35	0.0203632	0.0638663	C00020|C00119|C00388|C04677	C00020|C00119|C00388|C04677
map04960	Aldosterone-regulated sodium reabsorption	Pathways	KEGG	138	2	4557	8	0.0226163	0.0693565	C00575|C00698	C00575|C00698
map00562	Inositol phosphate metabolism	Pathways	KEGG	138	4	4557	39	0.0291642	0.0874926	C00111|C00137|C00191|C01177	C00111|C00137|C00191|C01177
map03070	Bacterial secretion system	Pathways	KEGG	138	1	4557	1	0.0302831	0.0889163	C00002	C00002
map05014	Amyotrophic lateral sclerosis (ALS)	Pathways	KEGG	138	2	4557	10	0.0349372	0.100444	C00001|C00062	C00001|C00062
map00760	Nicotinate and nicotinamide metabolism	Pathways	KEGG	138	4	4557	44	0.0429068	0.118423	C00003|C00111|C00253|C03722	C00003|C00111|C00253|C03722
map00910	Nitrogen metabolism	Pathways	KEGG	138	3	4557	26	0.0424892	0.118423	C00011|C00152|C01353	C00011|C00152|C01353
map00520	Amino sugar and nucleotide sugar metabolism	Pathways	KEGG	138	6	4557	87	0.0471786	0.125205	C00159|C00167|C00181|C00191|C01019|C02336	C00159|C00167|C00181|C00191|C01019|C02336
map00643	Styrene degradation	Pathways	KEGG	138	3	4557	27	0.0467728	0.125205	C00186|C05852|C07086	C00186|C05852|C07086
map02060	Phosphotransferase system (PTS)	Pathways	KEGG	138	4	4557	46	0.0492687	0.128285	C00159|C00243|C00794|C01697	C00159|C00243|C00794|C01697
map00310	Lysine degradation	Pathways	KEGG	138	4	4557	47	0.0526347	0.134511	C00322|C00408|C00956|C02188	C00322|C00408|C00956|C02188
map00051	Fructose and mannose metabolism	Pathways	KEGG	138	4	4557	48	0.0561233	0.140683	C00111|C00159|C00794|C01019	C00111|C00159|C00794|C01019
map04742	Taste transduction	Pathways	KEGG	138	2	4557	13	0.0570889	0.140683	C00080|C00575	C00080|C00575
map04111	Cell cycle - yeast	Pathways	KEGG	138	1	4557	2	0.0596555	0.142125	C00575	C00575
map00260	Glycine, serine and threonine metabolism	Pathways	KEGG	138	4	4557	49	0.0597338	0.142125	C00011|C00101|C00114|C00143	C00011|C00101|C00114|C00143
map00010	Glycolysis / Gluconeogenesis	Pathways	KEGG	138	3	4557	31	0.0659173	0.15161	C00033|C00111|C00186	C00033|C00111|C00186
map00410	beta-Alanine metabolism	Pathways	KEGG	138	3	4557	31	0.0659173	0.15161	C00555|C01013|C03722	C00555|C01013|C03722
map00970	Aminoacyl-tRNA biosynthesis	Pathways	KEGG	138	5	4557	75	0.0757244	0.171311	C00062|C00082|C00101|C00148|C00152	C00062|C00082|C00101|C00148|C00152
map00720	Reductive carboxylate cycle (CO2 fixation)	Pathways	KEGG	138	2	4557	16	0.0828357	0.184376	C00011|C00033	C00011|C00033
map05020	Prion diseases	Pathways	KEGG	138	1	4557	3	0.0881446	0.190062	C00575	C00575
map00534	Glycosaminoglycan biosynthesis - heparan sulfate	Pathways	KEGG	138	1	4557	3	0.0881446	0.190062	C00033	C00033
map00640	Propanoate metabolism	Pathways	KEGG	138	3	4557	36	0.0940421	0.199659	C00186|C00207|C01013	C00186|C00207|C01013
map00629	Carbazole degradation	Pathways	KEGG	138	2	4557	18	0.1016	0.209338	C00108|C00632	C00108|C00632
map00330	Arginine and proline metabolism	Pathways	KEGG	138	5	4557	82	0.101635	0.209338	C00011|C00062|C00148|C00179|C00555	C00011|C00062|C00148|C00179|C00555
map04670	Leukocyte transendothelial migration	Pathways	KEGG	138	1	4557	4	0.115777	0.215908	C00575	C00575
map04910	Insulin signaling pathway	Pathways	KEGG	138	1	4557	4	0.115777	0.215908	C00575	C00575
map05111	Vibrio cholerae pathogenic cycle	Pathways	KEGG	138	1	4557	4	0.115777	0.215908	C00575	C00575
map04114	Oocyte meiosis	Pathways	KEGG	138	1	4557	4	0.115777	0.215908	C00575	C00575
map04260	Cardiac muscle contraction	Pathways	KEGG	138	1	4557	4	0.115777	0.215908	C00080	C00080
map04914	Progesterone-mediated oocyte maturation	Pathways	KEGG	138	1	4557	4	0.115777	0.215908	C00575	C00575
map05414	Dilated cardiomyopathy	Pathways	KEGG	138	1	4557	4	0.115777	0.215908	C00575	C00575
map00430	Taurine and hypotaurine metabolism	Pathways	KEGG	138	2	4557	20	0.121397	0.22337	C00033|C00094	C00033|C00094
map01063	Biosynthesis of alkaloids derived from shikimate pathway	Pathways	KEGG	138	7	4557	138	0.12373	0.224667	C00082|C00108|C00355|C00398|C00483|C00780|C03758	C00082|C00108|C00355|C00398|C00483|C00780|C03758
map00460	Cyanoamino acid metabolism	Pathways	KEGG	138	3	4557	41	0.126223	0.226217	C00011|C00082|C00152	C00011|C00082|C00152
map05410	Hypertrophic cardiomyopathy (HCM)	Pathways	KEGG	138	1	4557	5	0.142577	0.239433	C00002	C00002
map04010	MAPK signaling pathway	Pathways	KEGG	138	1	4557	5	0.142577	0.239433	C00575	C00575
map04722	Neurotrophin signaling pathway	Pathways	KEGG	138	1	4557	5	0.142577	0.239433	C00195	C00195
map01064	Biosynthesis of alkaloids derived from ornithine, lysine and nicotinic acid	Pathways	KEGG	138	4	4557	67	0.144007	0.239433	C00062|C00253|C00408|C03722	C00062|C00253|C00408|C03722
map04062	Chemokine signaling pathway	Pathways	KEGG	138	1	4557	5	0.142577	0.239433	C00575	C00575
map05310	Asthma	Pathways	KEGG	138	1	4557	5	0.142577	0.239433	C00388	C00388
map00630	Glyoxylate and dicarboxylate metabolism	Pathways	KEGG	138	3	4557	44	0.14718	0.241796	C00011|C00080|C00143	C00011|C00080|C00143
map01070	Biosynthesis of plant hormones	Pathways	KEGG	138	4	4557	68	0.149637	0.24294	C00020|C00108|C00119|C00954	C00020|C00108|C00119|C00954
map05140	Leishmaniasis	Pathways	KEGG	138	1	4557	6	0.168571	0.253769	C00195	C00195
map04810	Regulation of actin cytoskeleton	Pathways	KEGG	138	1	4557	6	0.168571	0.253769	C01996	C01996
map00072	Synthesis and degradation of ketone bodies	Pathways	KEGG	138	1	4557	6	0.168571	0.253769	C00207	C00207
map02030	Bacterial chemotaxis	Pathways	KEGG	138	1	4557	6	0.168571	0.253769	C00121	C00121
map04930	Type II diabetes mellitus	Pathways	KEGG	138	1	4557	6	0.168571	0.253769	C00002	C00002
map04912	GnRH signaling pathway	Pathways	KEGG	138	1	4557	6	0.168571	0.253769	C00575	C00575
map00053	Ascorbate and aldarate metabolism	Pathways	KEGG	138	3	4557	47	0.16918	0.253769	C00137|C00167|C00191	C00137|C00167|C00191
map04270	Vascular smooth muscle contraction	Pathways	KEGG	138	2	4557	25	0.174224	0.258526	C00212|C00575	C00212|C00575
map00730	Thiamine metabolism	Pathways	KEGG	138	2	4557	26	0.185202	0.26903	C00082|C01081	C00082|C01081
map00061	Fatty acid biosynthesis	Pathways	KEGG	138	3	4557	49	0.184346	0.26903	C02679|C06424|C08362	C02679|C06424|C08362
map04920	Adipocytokine signaling pathway	Pathways	KEGG	138	1	4557	7	0.193782	0.272877	C00195	C00195
map00590	Arachidonic acid metabolism	Pathways	KEGG	138	4	4557	75	0.191248	0.272877	C00639|C05950|C05954|C05955	C00639|C05950|C05954|C05955
map04720	Long-term potentiation	Pathways	KEGG	138	1	4557	7	0.193782	0.272877	C00575	C00575
map04070	Phosphatidylinositol signaling system	Pathways	KEGG	138	2	4557	27	0.196276	0.273597	C00137|C01177	C00137|C01177
map00100	Steroid biosynthesis	Pathways	KEGG	138	3	4557	51	0.199858	0.275804	C01673|C01724|C01802	C01673|C01724|C01802
map00290	Valine, leucine and isoleucine biosynthesis	Pathways	KEGG	138	2	4557	28	0.207431	0.283421	C00141|C00233	C00141|C00233
map04666	Fc gamma R-mediated phagocytosis	Pathways	KEGG	138	1	4557	8	0.218235	0.292392	C06124	C06124
map04744	Phototransduction	Pathways	KEGG	138	1	4557	8	0.218235	0.292392	C00376	C00376
map00300	Lysine biosynthesis	Pathways	KEGG	138	2	4557	32	0.252572	0.335143	C00322|C00956	C00322|C00956
map00472	D-Arginine and D-ornithine metabolism	Pathways	KEGG	138	1	4557	10	0.264952	0.344938	C00062	C00062
map00331	Clavulanic acid biosynthesis	Pathways	KEGG	138	1	4557	10	0.264952	0.344938	C00062	C00062
map04664	Fc epsilon RI signaling pathway	Pathways	KEGG	138	1	4557	11	0.287261	0.370486	C00388	C00388
map00401	Novobiocin biosynthesis	Pathways	KEGG	138	2	4557	37	0.309251	0.395155	C00082|C00148	C00082|C00148
map00950	Isoquinoline alkaloid biosynthesis	Pathways	KEGG	138	4	4557	94	0.317456	0.401916	C00082|C00355|C00483|C03758	C00082|C00355|C00483|C03758
map00480	Glutathione metabolism	Pathways	KEGG	138	2	4557	38	0.320517	0.402103	C01419|C03740	C01419|C03740
map00960	Tropane, piperidine and pyridine alkaloid biosynthesis	Pathways	KEGG	138	3	4557	68	0.339639	0.422254	C00166|C00253|C00408	C00166|C00253|C00408
map00280	Valine, leucine and isoleucine degradation	Pathways	KEGG	138	2	4557	41	0.354022	0.436206	C00141|C00233	C00141|C00233
map00966	Glucosinolate biosynthesis	Pathways	KEGG	138	3	4557	74	0.389687	0.475901	C00082|C00141|C00233	C00082|C00141|C00233
map00311	Penicillin and cephalosporin biosynthesis	Pathways	KEGG	138	1	4557	18	0.425681	0.515298	C00956	C00956
map00362	Benzoate degradation via hydroxylation	Pathways	KEGG	138	2	4557	48	0.429662	0.515594	C00108|C00628	C00108|C00628
map00791	Atrazine degradation	Pathways	KEGG	138	1	4557	21	0.476499	0.566869	C00011	C00011
map01040	Biosynthesis of unsaturated fatty acids	Pathways	KEGG	138	2	4557	54	0.490674	0.578744	C08281|C08323	C08281|C08323
map00270	Cysteine and methionine metabolism	Pathways	KEGG	138	2	4557	56	0.510097	0.59142	C00059|C00094	C00059|C00094
map00521	Streptomycin biosynthesis	Pathways	KEGG	138	1	4557	24	0.52285	0.59142	C00137	C00137
map00830	Retinol metabolism	Pathways	KEGG	138	1	4557	24	0.52285	0.59142	C00376	C00376
map00250	Alanine, aspartate and glutamate metabolism	Pathways	KEGG	138	1	4557	24	0.52285	0.59142	C00152	C00152
map00565	Ether lipid metabolism	Pathways	KEGG	138	1	4557	23	0.507871	0.59142	C00670	C00670
map00860	Porphyrin and chlorophyll metabolism	Pathways	KEGG	138	4	4557	126	0.534558	0.599748	C00061|C05767|C05780|C14819	C00061|C05767|C05780|C14819
map00770	Pantothenate and CoA biosynthesis	Pathways	KEGG	138	1	4557	27	0.565124	0.623897	C00141	C00141
map00550	Peptidoglycan biosynthesis	Pathways	KEGG	138	1	4557	27	0.565124	0.623897	C00105	C00105
map00524	Butirosin and neomycin biosynthesis	Pathways	KEGG	138	1	4557	29	0.591219	0.647526	C00061	C00061
map00450	Selenoamino acid metabolism	Pathways	KEGG	138	1	4557	30	0.603677	0.655964	C00033	C00033
map00660	C5-Branched dibasic acid metabolism	Pathways	KEGG	138	1	4557	32	0.627475	0.676496	C00033	C00033
map00130	Ubiquinone and other terpenoid-quinone biosynthesis	Pathways	KEGG	138	2	4557	76	0.676593	0.723797	C00082|C00399	C00082|C00399
map01110	Biosynthesis of secondary metabolites	Pathways	KEGG	138	29	4557	1038	0.723481	0.768003	C00002|C00008|C00020|C00033|C00062|C00082|C00108|C00111|C00119|C00137|C00141|C00148|C00152|C00166|C00167|C00186|C00233|C00253|C00257|C00355|C00388|C00398|C00399|C00408|C00483|C00956|C03758|C04677|C01724	C00002|C00008|C00020|C00033|C00062|C00082|C00108|C00111|C00119|C00137|C00141|C00148|C00152|C00166|C00167|C00186|C00233|C00253|C00257|C00355|C00388|C00398|C00399|C00408|C00483|C00956|C03758|C04677|C01724
map00440	Phosphonate and phosphinate metabolism	Pathways	KEGG	138	1	4557	45	0.751081	0.791215	C00033	C00033
map00901	Indole alkaloid biosynthesis	Pathways	KEGG	138	1	4557	47	0.766076	0.800898	C00398	C00398
map00622	Toluene and xylene degradation	Pathways	KEGG	138	1	4557	48	0.773234	0.802303	C00033	C00033
map00071	Fatty acid metabolism	Pathways	KEGG	138	1	4557	50	0.786904	0.810393	C02990	C02990
map00940	Phenylpropanoid biosynthesis	Pathways	KEGG	138	1	4557	55	0.817603	0.835772	C00082	C00082
map00632	Benzoate degradation via CoA ligation	Pathways	KEGG	138	1	4557	57	0.828615	0.8408	C00108	C00108
map00626	Naphthalene and anthracene degradation	Pathways	KEGG	138	1	4557	62	0.853341	0.85957	C00628	C00628
map01061	Biosynthesis of phenylpropanoids	Pathways	KEGG	138	1	4557	97	0.950965	0.950965	C00108	C00108

## Sheet: TAMBOOR
ID Annotation	Annotation	Category	Database	N	n	M	m	p-value	FDR correction	Submitted IDs	Matching IDs
map00590	Arachidonic acid metabolism	Pathways	KEGG	121	25	4557	75	5.56552e-22	7.17952e-20	C00219|C00427|C00584|C00639|C00696|C01312|C02198|C04805|C05950|C05951|C05953|C05954|C05955|C05956|C05957|C05961|C05963|C05965|C06314|C06315|C14748|C14768|C14769|C14770|C14771	C00219|C00427|C00584|C00639|C00696|C01312|C02198|C04805|C05950|C05951|C05953|C05954|C05955|C05956|C05957|C05961|C05963|C05965|C06314|C06315|C14748|C14768|C14769|C14770|C14771
map01100	Metabolic pathways	Pathways	KEGG	121	83	4557	1455	5.68039e-17	3.66385e-15	C00001|C00016|C00022|C00026|C00049|C00058|C00059|C00061|C00062|C00067|C00082|C00086|C00097|C00101|C00109|C00119|C00137|C00141|C00153|C00155|C00156|C00166|C00186|C00207|C00219|C00232|C00233|C00245|C00246|C00258|C00310|C00315|C00346|C00355|C00386|C00388|C00398|C00417|C00418|C00427|C00438|C00449|C00547|C00584|C00624|C00632|C00639|C00669|C00695|C00696|C00750|C00780|C00788|C00811|C00931|C01081|C01189|…	C00001|C00016|C00022|C00026|C00049|C00058|C00059|C00061|C00062|C00067|C00082|C00086|C00097|C00101|C00109|C00119|C00137|C00141|C00153|C00155|C00156|C00166|C00186|C00207|C00219|C00232|C00233|C00245|C00246|C00258|C00310|C00315|C00346|C00355|C00386|C00388|C00398|C00417|C00418|C00427|C00438|C00449|C00547|C00584|C00624|C00632|C00639|C00669|C00695|C00696|C00750|C00780|C00788|C00811|C00931|C01081|C01189|…
map04080	Neuroactive ligand-receptor interaction	Pathways	KEGG	121	19	4557	129	6.27578e-10	2.69858e-08	C00049|C00245|C00388|C00398|C00483|C00547|C00584|C00639|C00696|C00780|C00788|C01312|C02198|C03758|C04598|C05951|C06314|C11695|C13856	C00049|C00245|C00388|C00398|C00483|C00547|C00584|C00639|C00696|C00780|C00788|C01312|C02198|C03758|C04598|C05951|C06314|C11695|C13856
map04270	Vascular smooth muscle contraction	Pathways	KEGG	121	8	4557	25	1.45282e-07	4.68533e-06	C00219|C00547|C01312|C14748|C14768|C14769|C14770|C14771	C00219|C00547|C01312|C14748|C14768|C14769|C14770|C14771
map05310	Asthma	Pathways	KEGG	121	4	4557	5	2.31846e-06	5.98164e-05	C00388|C00696|C04598|C05951	C00388|C00696|C04598|C05951
map05012	Parkinson's disease	Pathways	KEGG	121	5	4557	13	1.31904e-05	0.000283593	C00013|C00082|C00355|C00704|C03758	C00013|C00082|C00355|C00704|C03758
map00350	Tyrosine metabolism	Pathways	KEGG	121	10	4557	76	2.60646e-05	0.000480334	C00022|C00082|C00232|C00355|C00483|C00547|C00788|C03672|C03758|C17935	C00022|C00082|C00232|C00355|C00483|C00547|C00788|C03672|C03758|C17935
map04664	Fc epsilon RI signaling pathway	Pathways	KEGG	121	4	4557	11	0.00013513	0.00217897	C00219|C00388|C00696|C05951	C00219|C00388|C00696|C05951
map00360	Phenylalanine metabolism	Pathways	KEGG	121	7	4557	46	0.000177176	0.00253952	C00022|C00082|C00156|C00166|C00811|C05598|C07086	C00022|C00082|C00156|C00166|C00811|C05598|C07086
map00260	Glycine, serine and threonine metabolism	Pathways	KEGG	121	7	4557	49	0.000266191	0.00343387	C00022|C00049|C00097|C00101|C00109|C00258|C01888	C00022|C00049|C00097|C00101|C00109|C00258|C01888
map00250	Alanine, aspartate and glutamate metabolism	Pathways	KEGG	121	5	4557	24	0.00034449	0.00403993	C00022|C00026|C00049|C00232|C00438	C00022|C00026|C00049|C00232|C00438
map00480	Glutathione metabolism	Pathways	KEGG	121	6	4557	38	0.000426083	0.00458039	C00097|C00315|C00669|C00750|C01419|C03740	C00097|C00315|C00669|C00750|C01419|C03740
map00030	Pentose phosphate pathway	Pathways	KEGG	121	5	4557	32	0.00137712	0.0136653	C00022|C00119|C00121|C00258|C01801	C00022|C00119|C00121|C00258|C01801
map05014	Amyotrophic lateral sclerosis (ALS)	Pathways	KEGG	121	3	4557	10	0.00191202	0.0176179	C00001|C00062|C00704	C00001|C00062|C00704
map01065	Biosynthesis of alkaloids derived from histidine and purine	Pathways	KEGG	121	5	4557	35	0.00208338	0.0179171	C00022|C00026|C00119|C00388|C00417	C00022|C00026|C00119|C00388|C00417
map04540	Gap junction	Pathways	KEGG	121	3	4557	11	0.00257835	0.0195652	C00547|C00780|C03758	C00547|C00780|C03758
map02010	ABC transporters	Pathways	KEGG	121	8	4557	90	0.00246082	0.0195652	C00049|C00059|C00062|C00086|C00121|C00245|C00315|C14819	C00049|C00059|C00062|C00086|C00121|C00245|C00315|C14819
map01063	Biosynthesis of alkaloids derived from shikimate pathway	Pathways	KEGG	121	10	4557	138	0.00337152	0.0230585	C00022|C00026|C00082|C00355|C00398|C00417|C00483|C00780|C03758|C09642	C00022|C00026|C00082|C00355|C00398|C00417|C00483|C00780|C03758|C09642
map00270	Cysteine and methionine metabolism	Pathways	KEGG	121	6	4557	56	0.00339621	0.0230585	C00022|C00049|C00059|C00097|C00109|C00155	C00022|C00049|C00059|C00097|C00109|C00155
map00730	Thiamine metabolism	Pathways	KEGG	121	4	4557	26	0.00449728	0.0290075	C00022|C00082|C00097|C01081	C00022|C00082|C00097|C01081
map00330	Arginine and proline metabolism	Pathways	KEGG	121	7	4557	82	0.00572131	0.0293368	C00022|C00049|C00062|C00086|C00315|C00624|C00750	C00022|C00049|C00062|C00086|C00315|C00624|C00750
map00290	Valine, leucine and isoleucine biosynthesis	Pathways	KEGG	121	4	4557	28	0.00591283	0.0293368	C00022|C00109|C00141|C00233	C00022|C00109|C00141|C00233
map00340	Histidine metabolism	Pathways	KEGG	121	5	4557	44	0.00576395	0.0293368	C00026|C00049|C00119|C00386|C00388	C00026|C00049|C00119|C00386|C00388
map00630	Glyoxylate and dicarboxylate metabolism	Pathways	KEGG	121	5	4557	44	0.00576395	0.0293368	C00022|C00026|C00058|C00258|C00417	C00022|C00026|C00058|C00258|C00417
map00770	Pantothenate and CoA biosynthesis	Pathways	KEGG	121	4	4557	27	0.00517266	0.0293368	C00022|C00049|C00097|C00141	C00022|C00049|C00097|C00141
map00380	Tryptophan metabolism	Pathways	KEGG	121	7	4557	81	0.00534816	0.0293368	C00398|C00632|C00780|C01717|C02470|C03227|C05642	C00398|C00632|C00780|C01717|C02470|C03227|C05642
map05120	Epithelial cell signaling in Helicobacter pylori infection	Pathways	KEGG	121	2	4557	5	0.00663528	0.0317019	C00086|C00698	C00086|C00698
map02030	Bacterial chemotaxis	Pathways	KEGG	121	2	4557	6	0.00978065	0.0350473	C00049|C00121	C00049|C00121
map00410	beta-Alanine metabolism	Pathways	KEGG	121	4	4557	31	0.00854769	0.0350473	C00049|C00315|C00386|C00750	C00049|C00315|C00386|C00750
map00720	Reductive carboxylate cycle (CO2 fixation)	Pathways	KEGG	121	3	4557	16	0.00794217	0.0350473	C00022|C00026|C00417	C00022|C00026|C00417
map01070	Biosynthesis of plant hormones	Pathways	KEGG	121	6	4557	68	0.00884723	0.0350473	C00022|C00026|C00049|C00119|C00417|C00418	C00022|C00026|C00049|C00119|C00417|C00418
map05140	Leishmaniasis	Pathways	KEGG	121	2	4557	6	0.00978065	0.0350473	C00219|C00584	C00219|C00584
map00190	Oxidative phosphorylation	Pathways	KEGG	121	3	4557	16	0.00794217	0.0350473	C00001|C00013|C00061	C00001|C00013|C00061
map04964	Proximal tubule bicarbonate reclamation	Pathways	KEGG	121	3	4557	17	0.00945954	0.0350473	C00001|C00026|C00698	C00001|C00026|C00698
map00660	C5-Branched dibasic acid metabolism	Pathways	KEGG	121	4	4557	32	0.00957205	0.0350473	C00022|C00026|C00109|C00417	C00022|C00026|C00109|C00417
map00620	Pyruvate metabolism	Pathways	KEGG	121	4	4557	32	0.00957205	0.0350473	C00022|C00058|C00186|C00583	C00022|C00058|C00186|C00583
map00920	Sulfur metabolism	Pathways	KEGG	121	3	4557	18	0.0111345	0.0388204	C00059|C00097|C00155	C00059|C00097|C00155
map01040	Biosynthesis of unsaturated fatty acids	Pathways	KEGG	121	5	4557	54	0.0136073	0.046193	C00219|C06428|C06429|C16513|C16527	C00219|C06428|C06429|C16513|C16527
map00020	Citrate cycle (TCA cycle)	Pathways	KEGG	121	3	4557	20	0.0149679	0.0482714	C00022|C00026|C00417	C00022|C00026|C00417
map00430	Taurine and hypotaurine metabolism	Pathways	KEGG	121	3	4557	20	0.0149679	0.0482714	C00022|C00097|C00245	C00022|C00097|C00245
map00121	Secondary bile acid biosynthesis	Pathways	KEGG	121	2	4557	8	0.0176326	0.0528978	C04483|C05466	C04483|C05466
map00740	Riboflavin metabolism	Pathways	KEGG	121	3	4557	21	0.0171301	0.0528978	C00001|C00016|C00061	C00001|C00016|C00061
map04966	Collecting duct acid secretion	Pathways	KEGG	121	2	4557	8	0.0176326	0.0528978	C00001|C00698	C00001|C00698
map00650	Butanoate metabolism	Pathways	KEGG	121	4	4557	40	0.0206859	0.0606473	C00022|C00026|C00232|C00246	C00022|C00026|C00232|C00246
map00710	Carbon fixation in photosynthetic organisms	Pathways	KEGG	121	3	4557	23	0.0219515	0.0629277	C00001|C00022|C00049	C00001|C00022|C00049
map00965	Betalain biosynthesis	Pathways	KEGG	121	3	4557	24	0.0246118	0.0690199	C00082|C00355|C03758	C00082|C00355|C03758
map00591	Linoleic acid metabolism	Pathways	KEGG	121	3	4557	26	0.0304306	0.0835222	C00219|C14826|C14828	C00219|C14826|C14828
map01064	Biosynthesis of alkaloids derived from ornithine, lysine and nicotinic acid	Pathways	KEGG	121	5	4557	67	0.0316936	0.0851766	C00022|C00026|C00049|C00062|C00417	C00022|C00026|C00049|C00062|C00417
map00400	Phenylalanine, tyrosine and tryptophan biosynthesis	Pathways	KEGG	121	3	4557	27	0.0335878	0.0866566	C00082|C00119|C00166	C00082|C00119|C00166
map00643	Styrene degradation	Pathways	KEGG	121	3	4557	27	0.0335878	0.0866566	C00022|C00186|C07086	C00022|C00186|C07086
map01066	Biosynthesis of alkaloids derived from terpenoid and polyketide	Pathways	KEGG	121	4	4557	48	0.0374946	0.0948394	C00022|C00026|C00417|C06423	C00022|C00026|C00417|C06423
map00970	Aminoacyl-tRNA biosynthesis	Pathways	KEGG	121	5	4557	75	0.0480006	0.119078	C00049|C00062|C00082|C00097|C00101	C00049|C00062|C00082|C00097|C00101
map04962	Vasopressin-regulated water reabsorption	Pathways	KEGG	121	1	4557	2	0.0524057	0.122915	C00001	C00001
map00750	Vitamin B6 metabolism	Pathways	KEGG	121	3	4557	32	0.0517968	0.122915	C00022|C00026|C00232	C00022|C00026|C00232
map00300	Lysine biosynthesis	Pathways	KEGG	121	3	4557	32	0.0517968	0.122915	C00026|C00049|C00449	C00026|C00049|C00449
map00680	Methane metabolism	Pathways	KEGG	121	3	4557	34	0.0601726	0.138612	C00058|C00067|C00237	C00058|C00067|C00237
map00640	Propanoate metabolism	Pathways	KEGG	121	3	4557	36	0.0691414	0.156478	C00109|C00186|C00207	C00109|C00186|C00207
map04940	Type I diabetes mellitus	Pathways	KEGG	121	1	4557	3	0.0775778	0.172544	C00704	C00704
map00629	Carbazole degradation	Pathways	KEGG	121	2	4557	18	0.081141	0.17741	C00022|C00632	C00022|C00632
map00760	Nicotinate and nicotinamide metabolism	Pathways	KEGG	121	3	4557	44	0.110425	0.237413	C00022|C00049|C00153	C00022|C00049|C00153
map01061	Biosynthesis of phenylpropanoids	Pathways	KEGG	121	5	4557	97	0.114274	0.241662	C00022|C00026|C00156|C00417|C00811	C00022|C00026|C00156|C00417|C00811
map00053	Ascorbate and aldarate metabolism	Pathways	KEGG	121	3	4557	47	0.127877	0.257752	C00022|C00026|C00137	C00022|C00026|C00137
map04740	Olfactory transduction	Pathways	KEGG	121	1	4557	5	0.125949	0.257752	C00698	C00698
map00120	Primary bile acid biosynthesis	Pathways	KEGG	121	3	4557	47	0.127877	0.257752	C00245|C00695|C05466	C00245|C00695|C05466
map00100	Steroid biosynthesis	Pathways	KEGG	121	3	4557	51	0.152548	0.269571	C01189|C01673|C01802	C01189|C01673|C01802
map04370	VEGF signaling pathway	Pathways	KEGG	121	1	4557	6	0.149183	0.269571	C01312	C01312
map00072	Synthesis and degradation of ketone bodies	Pathways	KEGG	121	1	4557	6	0.149183	0.269571	C00207	C00207
map04912	GnRH signaling pathway	Pathways	KEGG	121	1	4557	6	0.149183	0.269571	C00219	C00219
map04916	Melanogenesis	Pathways	KEGG	121	1	4557	6	0.149183	0.269571	C00082	C00082
map00473	D-Alanine metabolism	Pathways	KEGG	121	1	4557	6	0.149183	0.269571	C00022	C00022
map00130	Ubiquinone and other terpenoid-quinone biosynthesis	Pathways	KEGG	121	4	4557	76	0.142151	0.269571	C00082|C00156|C00811|C03672	C00082|C00156|C00811|C03672
map04930	Type II diabetes mellitus	Pathways	KEGG	121	1	4557	6	0.149183	0.269571	C00022	C00022
map00910	Nitrogen metabolism	Pathways	KEGG	121	2	4557	26	0.150644	0.269571	C00049|C00058	C00049|C00058
map04626	Plant-pathogen interaction	Pathways	KEGG	121	1	4557	7	0.171804	0.295504	C00704	C00704
map05142	Chagas disease	Pathways	KEGG	121	1	4557	7	0.171804	0.295504	C00062	C00062
map00940	Phenylpropanoid biosynthesis	Pathways	KEGG	121	3	4557	55	0.178587	0.303128	C00082|C00315|C00811	C00082|C00315|C00811
map04960	Aldosterone-regulated sodium reabsorption	Pathways	KEGG	121	1	4557	8	0.193829	0.320563	C00698	C00698
map04666	Fc gamma R-mediated phagocytosis	Pathways	KEGG	121	1	4557	8	0.193829	0.320563	C00219	C00219
map00010	Glycolysis / Gluconeogenesis	Pathways	KEGG	121	2	4557	31	0.198397	0.323964	C00022|C00186	C00022|C00186
map05110	Vibrio cholerae infection	Pathways	KEGG	121	1	4557	9	0.215272	0.330597	C00698	C00698
map00240	Pyrimidine metabolism	Pathways	KEGG	121	3	4557	59	0.205743	0.330597	C00086|C00119|C00438	C00086|C00119|C00438
map00561	Glycerolipid metabolism	Pathways	KEGG	121	2	4557	32	0.20817	0.330597	C00258|C00583	C00258|C00583
map04730	Long-term depression	Pathways	KEGG	121	1	4557	9	0.215272	0.330597	C00219	C00219
map00670	One carbon pool by folate	Pathways	KEGG	121	1	4557	9	0.215272	0.330597	C00101	C00101
map00900	Terpenoid backbone biosynthesis	Pathways	KEGG	121	2	4557	33	0.217993	0.330837	C00022|C00418	C00022|C00418
map00230	Purine metabolism	Pathways	KEGG	121	4	4557	92	0.227386	0.341079	C00059|C00086|C00119|C00301	C00059|C00086|C00119|C00301
map00331	Clavulanic acid biosynthesis	Pathways	KEGG	121	1	4557	10	0.23615	0.346175	C00062	C00062
map00472	D-Arginine and D-ornithine metabolism	Pathways	KEGG	121	1	4557	10	0.23615	0.346175	C00062	C00062
map00950	Isoquinoline alkaloid biosynthesis	Pathways	KEGG	121	4	4557	94	0.238876	0.346236	C00082|C00355|C00483|C03758	C00082|C00355|C00483|C03758
map00860	Porphyrin and chlorophyll metabolism	Pathways	KEGG	121	5	4557	126	0.242323	0.34733	C00061|C00500|C00931|C05780|C14819	C00061|C00500|C00931|C05780|C14819
map00195	Photosynthesis	Pathways	KEGG	121	1	4557	11	0.256477	0.363577	C00001	C00001
map01062	Biosynthesis of terpenoids and steroids	Pathways	KEGG	121	4	4557	98	0.262249	0.367718	C00022|C00026|C00417|C00418	C00022|C00026|C00417|C00418
map00471	D-Glutamine and D-glutamate metabolism	Pathways	KEGG	121	1	4557	12	0.276267	0.383209	C00026	C00026
map00280	Valine, leucine and isoleucine degradation	Pathways	KEGG	121	2	4557	41	0.297337	0.403752	C00141|C00233	C00141|C00233
map00460	Cyanoamino acid metabolism	Pathways	KEGG	121	2	4557	41	0.297337	0.403752	C00049|C00082	C00049|C00082
map00966	Glucosinolate biosynthesis	Pathways	KEGG	121	3	4557	74	0.313531	0.421307	C00082|C00141|C00233	C00082|C00141|C00233
map00622	Toluene and xylene degradation	Pathways	KEGG	121	2	4557	48	0.365905	0.479058	C00022|C00156	C00022|C00156
map00362	Benzoate degradation via hydroxylation	Pathways	KEGG	121	2	4557	48	0.365905	0.479058	C00022|C00156	C00022|C00156
map00642	Ethylbenzene degradation	Pathways	KEGG	121	1	4557	17	0.367649	0.479058	C00022	C00022
map00071	Fatty acid metabolism	Pathways	KEGG	121	2	4557	50	0.38507	0.491822	C02990|C05270	C02990|C05270
map00311	Penicillin and cephalosporin biosynthesis	Pathways	KEGG	121	1	4557	18	0.384502	0.491822	C00097	C00097
map00040	Pentose and glucuronate interconversions	Pathways	KEGG	121	2	4557	53	0.413342	0.522756	C00022|C00310	C00022|C00310
map00791	Atrazine degradation	Pathways	KEGG	121	1	4557	21	0.432436	0.536387	C00086	C00086
map00363	Bisphenol A degradation	Pathways	KEGG	121	1	4557	21	0.432436	0.536387	C00156	C00156
map00565	Ether lipid metabolism	Pathways	KEGG	121	1	4557	23	0.462315	0.562629	C04598	C04598
map00621	Biphenyl degradation	Pathways	KEGG	121	1	4557	23	0.462315	0.562629	C00022	C00022
map00521	Streptomycin biosynthesis	Pathways	KEGG	121	1	4557	24	0.476664	0.57467	C00137	C00137
map00600	Sphingolipid metabolism	Pathways	KEGG	121	1	4557	25	0.490634	0.582907	C00346	C00346
map00140	Steroid hormone biosynthesis	Pathways	KEGG	121	3	4557	99	0.492534	0.582907	C05301|C05503|C11133	C05301|C05503|C11133
map04070	Phosphatidylinositol signaling system	Pathways	KEGG	121	1	4557	27	0.517473	0.601387	C00137	C00137
map00062	Fatty acid elongation in mitochondria	Pathways	KEGG	121	1	4557	27	0.517473	0.601387	C05270	C05270
map00524	Butirosin and neomycin biosynthesis	Pathways	KEGG	121	1	4557	29	0.542909	0.619781	C00061	C00061
map02020	Two-component system	Pathways	KEGG	121	1	4557	29	0.542909	0.619781	C00049	C00049
map00623	2,4-Dichlorobenzoate degradation	Pathways	KEGG	121	1	4557	33	0.589859	0.667472	C00156	C00156
map00628	Fluorene degradation	Pathways	KEGG	121	1	4557	36	0.621902	0.697612	C00022	C00022
map00401	Novobiocin biosynthesis	Pathways	KEGG	121	1	4557	37	0.632022	0.702852	C00082	C00082
map00562	Inositol phosphate metabolism	Pathways	KEGG	121	1	4557	39	0.651462	0.718278	C00137	C00137
map00052	Galactose metabolism	Pathways	KEGG	121	1	4557	41	0.669883	0.726175	C00137	C00137
map01110	Biosynthesis of secondary metabolites	Pathways	KEGG	121	26	4557	1038	0.669112	0.726175	C00022|C00026|C00049|C00062|C00082|C00109|C00119|C00137|C00141|C00155|C00156|C00166|C00186|C00233|C00355|C00388|C00398|C00417|C00418|C00449|C00483|C00624|C00811|C00931|C03672|C03758	C00022|C00026|C00049|C00062|C00082|C00109|C00119|C00137|C00141|C00155|C00156|C00166|C00186|C00233|C00355|C00388|C00398|C00417|C00418|C00449|C00483|C00624|C00811|C00931|C03672|C03758
map00790	Folate biosynthesis	Pathways	KEGG	121	1	4557	42	0.678728	0.729632	C00101	C00101
map00901	Indole alkaloid biosynthesis	Pathways	KEGG	121	1	4557	47	0.719548	0.748562	C00398	C00398
map00310	Lysine degradation	Pathways	KEGG	121	1	4557	47	0.719548	0.748562	C00449	C00449
map02060	Phosphotransferase system (PTS)	Pathways	KEGG	121	1	4557	46	0.711818	0.748562	C00022	C00022
map00564	Glycerophospholipid metabolism	Pathways	KEGG	121	1	4557	46	0.711818	0.748562	C00346	C00346
map00627	1,4-Dichlorobenzene degradation	Pathways	KEGG	121	1	4557	48	0.727072	0.750339	C00022	C00022
map00061	Fatty acid biosynthesis	Pathways	KEGG	121	1	4557	49	0.734397	0.751882	C06423	C06423
map00632	Benzoate degradation via CoA ligation	Pathways	KEGG	121	1	4557	57	0.786386	0.79877	C00156	C00156
map00626	Naphthalene and anthracene degradation	Pathways	KEGG	121	1	4557	62	0.813613	0.81997	C00022	C00022
map00960	Tropane, piperidine and pyridine alkaloid biosynthesis	Pathways	KEGG	121	1	4557	68	0.841777	0.841777	C00166	C00166
